# Supplementary material for: Zebrafish cobll1a regulates lipid homeostasis via the RA signaling pathway
Source: Front Cell Dev Biol. 2024 Apr 18;12:1381362. doi: 10.3389/fcell.2024.1381362 (PMC11063382; doi:10.3389/fcell.2024.1381362)
Supplement: Supplementary file 1 [file DataSheet3.ZIP]

Archive with 17 entries (17 files):
- fig3/2023-11-03_112149.xls
- fig3/cobll1a mutant  ifabp 4d 3.jpg
- fig3/cobll1a mutant  ins 4d 3.jpg
- fig3/cobll1a mutant  lfabp 4d  e3_ch00.jpg
- fig3/cpíófabp10a.xls
- fig3/hhex.xls
- fig3/prss1-cobll1a mut 4d 3.2x e1-1  2023.10.jpg
- fig3/prss1-TU con 4d 3.2x e3-2 2023.10.jpg
- fig3/tu ifabp 4d 3.jpg
- fig3/tu ins 4d 3.jpg
- fig3/TU lfabp 4d  e1_ch00.jpg
- fig4/bar.png
- fig4/KEGG.top.Down.png
- fig4/PCA.jpg
- fig4/plot.png
- fig4/volcano.png
- fig4/╚╚═╝.png
