# Supplementary material for: Zebrafish cobll1a regulates lipid homeostasis via the RA signaling pathway
Source: Front Cell Dev Biol. 2024 Apr 18;12:1381362. doi: 10.3389/fcell.2024.1381362 (PMC11063382; doi:10.3389/fcell.2024.1381362)
Supplement: Supplementary file 1 [file DataSheet3.ZIP › fig3/2023-11-03_112149.xls]

## Sheet: Results
Block Type	384-Well Block
Calibration Background is expired	Yes
Calibration Background performed on	09-20-2019
Calibration Pure Dye ABY is expired	Yes
Calibration Pure Dye ABY performed on	09-20-2019
Calibration Pure Dye CY5 is expired	Yes
Calibration Pure Dye CY5 performed on	09-20-2019
Calibration Pure Dye FAM is expired	Yes
Calibration Pure Dye FAM performed on	09-20-2019
Calibration Pure Dye JUN is expired	Yes
Calibration Pure Dye JUN performed on	09-20-2019
Calibration Pure Dye MUSTANG PURPLE is expired	Yes
Calibration Pure Dye MUSTANG PURPLE performed on	09-20-2019
Calibration Pure Dye NED is expired	Yes
Calibration Pure Dye NED performed on	09-20-2019
Calibration Pure Dye ROX is expired	Yes
Calibration Pure Dye ROX performed on	09-20-2019
Calibration Pure Dye SYBR is expired	Yes
Calibration Pure Dye SYBR performed on	09-20-2019
Calibration Pure Dye TAMRA is expired	Yes
Calibration Pure Dye TAMRA performed on	09-20-2019
Calibration Pure Dye VIC is expired	Yes
Calibration Pure Dye VIC performed on	09-20-2019
Calibration ROI is expired	Yes
Calibration ROI performed on	09-20-2019
Calibration Uniformity is expired	Yes
Calibration Uniformity performed on	09-20-2019
Chemistry	SYBR_GREEN
Date Created	2023-11-03 15:01:58 PM CST
Experiment Barcode
Experiment Comment
Experiment File Name	D:\zt\2023-11-03_112149.eds
Experiment Name	2023-11-03_112149
Experiment Run End Time	2023-11-03 13:05:13 PM CST
Experiment Type	Comparative Cт (ΔΔCт)
Instrument Name	272530212
Instrument Serial Number	272530212
Instrument Type	QuantStudio™ 5 System
Passive Reference	ROX
Post-read Stage/Step
Pre-read Stage/Step
Quantification Cycle Method	Ct
Signal Smoothing On	true
Stage where Melt Analysis is performed	Stage3
Stage/ Cycle where Ct Analysis is performed	Stage2, Step2
User Name
Well	Well Position	Omit	Sample Name	Target Name	Task	Reporter	Quencher	Quantity	Quantity Mean	Quantity SD	RQ	RQ Min	RQ Max	CT	Ct Mean	Ct SD	Delta Ct	Delta Ct Mean	Delta Ct SD	Delta Ct SE	Delta Delta Ct	Automatic Ct Threshold	Ct Threshold	Automatic Baseline	Baseline Start	Baseline End	Amp Status	Comments	Cq Conf	CQCONF	EXPFAIL	Tm1	HIGHSD	MTP	Tm2	NOISE	Tm3	OUTLIERRG	Tm4
1	A1	FALSE	18s	tu1	UNKNOWN	SYBR	None							17.6612	18.0546	0.34243						TRUE	0.287318	TRUE	3	15	Amp		0.972506	N	N	79.8998	N	N		Y		N
2	A2	FALSE	18s	tu1	UNKNOWN	SYBR	None							18.2856	18.0546	0.34243						TRUE	0.287318	TRUE	3	15	Amp		0.980985	N	N	80.0129	N	N		N		N
3	A3	FALSE	18s	tu1	UNKNOWN	SYBR	None							18.2169	18.0546	0.34243						TRUE	0.287318	TRUE	3	13	Amp		0.98243	N	N	79.8998	N	N		N		N
4	A4	FALSE	18s	tu2	UNKNOWN	SYBR	None				1	0.679139	1.47245	18.8421	18.7907	0.0633457		0.736144	0.348239	0.201056	0	TRUE	0.385732	TRUE	3	14	Amp		0.974867	N	N	79.6737	N	N		N		N
5	A5	FALSE	18s	tu2	UNKNOWN	SYBR	None				1	0.679139	1.47245	18.72	18.7907	0.0633457		0.736144	0.348239	0.201056	0	TRUE	0.385732	TRUE	3	13	Amp		0.958863	N	N	79.6595	N	N		N		N
6	A6	FALSE	18s	tu2	UNKNOWN	SYBR	None				1	0.679139	1.47245	18.8101	18.7907	0.0633457		0.736144	0.348239	0.201056	0	TRUE	0.385732	TRUE	3	13	Amp		0.960759	N	N	79.5465	N	N		N		N
7	A7	FALSE	18s	tu3	UNKNOWN	SYBR	None				1	0.657994	1.51977	19.0813	19.0541	0.157003		0.999526	0.376707	0.217492	0	TRUE	0.389548	TRUE	3	12	Amp		0.968847	N	N	79.5465	N	N		N		N
8	A8	FALSE	18s	tu3	UNKNOWN	SYBR	None				1	0.657994	1.51977	18.8853	19.0541	0.157003		0.999526	0.376707	0.217492	0	TRUE	0.389548	TRUE	3	13	Amp		0.961684	N	N	79.5465	N	N		N		N
9	A9	FALSE	18s	tu3	UNKNOWN	SYBR	None				1	0.657994	1.51977	19.1958	19.0541	0.157003		0.999526	0.376707	0.217492	0	TRUE	0.389548	TRUE	3	14	Amp		0.955669	N	N	79.6821	N	N		N		N
10	A10	FALSE	18s	coa1	UNKNOWN	SYBR	None				1	0.675072	1.48132	17.5043	17.5081	0.088358		-0.546447	0.353645	0.204177	0	TRUE	0.28277	TRUE	3	12	Amp		0.973306	N	N	79.7952	N	N		N		N
11	A11	FALSE	18s	coa1	UNKNOWN	SYBR	None				1	0.675072	1.48132	17.4217	17.5081	0.088358		-0.546447	0.353645	0.204177	0	TRUE	0.28277	TRUE	3	12	Amp		0.946482	N	N	79.7952	N	N		N		N
12	A12	FALSE	18s	coa1	UNKNOWN	SYBR	None				1	0.675072	1.48132	17.5983	17.5081	0.088358		-0.546447	0.353645	0.204177	0	TRUE	0.28277	TRUE	3	12	Amp		0.979447	N	N	79.7952	N	N		N		N
13	A13	FALSE	18s	coa2	UNKNOWN	SYBR	None				1	0.673	1.48588	17.277	17.2089	0.0988519		-0.84568	0.356412	0.205775	0	TRUE	0.25984	TRUE	3	12	Amp		0.955371	N	N	79.5096	N	N		N		N
14	A14	FALSE	18s	coa2	UNKNOWN	SYBR	None				1	0.673	1.48588	17.2542	17.2089	0.0988519		-0.84568	0.356412	0.205775	0	TRUE	0.25984	TRUE	3	12	Amp		0.97166	N	N	79.5096	N	N		N		N
15	A15	FALSE	18s	coa2	UNKNOWN	SYBR	None				1	0.673	1.48588	17.0955	17.2089	0.0988519		-0.84568	0.356412	0.205775	0	TRUE	0.25984	TRUE	3	11	Amp		0.970656	N	N	79.6223	N	N		N		N
16	A16	FALSE	18s	coa3	UNKNOWN	SYBR	None				1	0.67936	1.47197	18.7984	18.7275	0.0617169		0.672938	0.347947	0.200887	0	TRUE	0.400581	TRUE	3	13	Amp		0.9462	N	N	79.6223	N	N		N		N
17	A17	FALSE	18s	coa3	UNKNOWN	SYBR	None				1	0.67936	1.47197	18.6858	18.7275	0.0617169		0.672938	0.347947	0.200887	0	TRUE	0.400581	TRUE	3	12	Amp		0.966905	N	N	79.7209	N	N		N		N
18	A18	FALSE	18s	coa3	UNKNOWN	SYBR	None				1	0.67936	1.47197	18.6984	18.7275	0.0617169		0.672938	0.347947	0.200887	0	TRUE	0.400581	TRUE	3	11	Amp		0.973851	N	N	79.8336	N	N		N		N
217	J1	FALSE	trypsin	tu1	UNKNOWN	SYBR	None							23.0046	22.9009	0.101858						TRUE	0.287318	TRUE	3	18	Amp		0.976473	N	N	74.5855	N	N		N		N
218	J2	FALSE	trypsin	tu1	UNKNOWN	SYBR	None							22.8969	22.9009	0.101858						TRUE	0.287318	TRUE	3	17	Amp		0.96358	N	N	74.8116	N	Y	86.571	N		N
219	J3	FALSE	trypsin	tu1	UNKNOWN	SYBR	None							22.801	22.9009	0.101858						TRUE	0.287318	TRUE	3	17	Amp		0.985637	N	N	86.4579	N	Y	74.5855	N		N
220	J4	FALSE	trypsin	tu2	UNKNOWN	SYBR	None				1.67347	0.743789	3.76519	22.6022	22.8942	0.722671		-0.00670052	0.729814	0.421358	-0.742845	TRUE	0.385732	TRUE	3	18	Amp		0.98755	N	N	74.8116	Y	Y	86.4579	N		N
221	J5	FALSE	trypsin	tu2	UNKNOWN	SYBR	None				1.67347	0.743789	3.76519	22.3631	22.8942	0.722671		-0.00670052	0.729814	0.421358	-0.742845	TRUE	0.385732	TRUE	3	17	Amp		0.984904	N	N	74.8011	Y	Y	86.2126	N		N
222	J6	FALSE	trypsin	tu2	UNKNOWN	SYBR	None				1.67347	0.743789	3.76519	23.7171	22.8942	0.722671		-0.00670052	0.729814	0.421358	-0.742845	TRUE	0.385732	TRUE	3	17	Amp		0.991179	N	N	74.4622	Y	Y	86.0996	N		N
223	J7	FALSE	trypsin	tu3	UNKNOWN	SYBR	None				3.14165	1.90485	5.1815	21.7434	22.2489	0.438643		-0.651998	0.450314	0.259989	-1.65152	TRUE	0.389548	TRUE	3	16	Amp		0.989369	N	N	74.5751	N	N		N		N
224	J8	FALSE	trypsin	tu3	UNKNOWN	SYBR	None				3.14165	1.90485	5.1815	22.4742	22.2489	0.438643		-0.651998	0.450314	0.259989	-1.65152	TRUE	0.389548	TRUE	3	16	Amp		0.974472	N	N	74.4622	N	Y	86.2126	N		N
225	J9	FALSE	trypsin	tu3	UNKNOWN	SYBR	None				3.14165	1.90485	5.1815	22.529	22.2489	0.438643		-0.651998	0.450314	0.259989	-1.65152	TRUE	0.389548	TRUE	3	17	Amp		0.986694	N	N	74.5919	N	Y	86.3559	N		N
226	J10	FALSE	trypsin	coa1	UNKNOWN	SYBR	None				0.757274	0.482557	1.18838	22.3294	22.7555	0.392567		-0.145333	0.405566	0.234154	0.401114	TRUE	0.28277	TRUE	3	16	Amp		0.981681	N	N	74.8181	N	Y	86.3559	N		N
227	J11	FALSE	trypsin	coa1	UNKNOWN	SYBR	None				0.757274	0.482557	1.18838	23.1025	22.7555	0.392567		-0.145333	0.405566	0.234154	0.401114	TRUE	0.28277	TRUE	3	19	Amp		0.964239	N	N	74.705	N	N		N		N
228	J12	FALSE	trypsin	coa1	UNKNOWN	SYBR	None				0.757274	0.482557	1.18838	22.8347	22.7555	0.392567		-0.145333	0.405566	0.234154	0.401114	TRUE	0.28277	TRUE	3	17	Amp		0.989276	N	N	74.705	N	Y	86.469	N		N
229	J13	FALSE	trypsin	coa2	UNKNOWN	SYBR	None				1.26131	1.08657	1.46415	21.721	21.7203	0.0873962		-1.1806	0.134213	0.0774878	-0.334922	TRUE	0.25984	TRUE	3	17	Amp		0.991406	N	N	86.0502	N	Y	74.3221	N		N
230	J14	FALSE	trypsin	coa2	UNKNOWN	SYBR	None				1.26131	1.08657	1.46415	21.8073	21.7203	0.0873962		-1.1806	0.134213	0.0774878	-0.334922	TRUE	0.25984	TRUE	3	16	Amp		0.993577	N	N	86.0502	N	Y	74.2094	N		N
231	J15	FALSE	trypsin	coa2	UNKNOWN	SYBR	None				1.26131	1.08657	1.46415	21.6325	21.7203	0.0873962		-1.1806	0.134213	0.0774878	-0.334922	TRUE	0.25984	TRUE	3	17	Amp		0.984287	N	N	74.4349	N	N		N		N
232	J16	FALSE	trypsin	coa3	UNKNOWN	SYBR	None				1.53925	0.675119	3.50944	23.3638	22.9516	0.734725		0.0507107	0.741752	0.42825	-0.622227	TRUE	0.400581	TRUE	3	16	Amp		0.974125	N	N	86.163	Y	Y	74.3221	N		N
233	J17	FALSE	trypsin	coa3	UNKNOWN	SYBR	None				1.53925	0.675119	3.50944	22.1033	22.9516	0.734725		0.0507107	0.741752	0.42825	-0.622227	TRUE	0.400581	TRUE	3	16	Amp		0.989431	N	N	74.6498	Y	Y	86.2569	N		Y
234	J18	FALSE	trypsin	coa3	UNKNOWN	SYBR	None				1.53925	0.675119	3.50944	23.3876	22.9516	0.734725		0.0507107	0.741752	0.42825	-0.622227	TRUE	0.400581	TRUE	3	18	Amp		0.981547	N	N	86.2569	Y	Y	74.3118	N		N
241	K1	FALSE	insulin	tu1	UNKNOWN	SYBR	None							25.3651	25.4471	0.0905213						TRUE	0.287318	TRUE	3	20	Amp		0.974792	N	N	82.9527	N	N		N		N
242	K2	FALSE	insulin	tu1	UNKNOWN	SYBR	None							25.5442	25.4471	0.0905213						TRUE	0.287318	TRUE	3	20	Amp		0.971421	N	N	82.9527	N	N		N		N
243	K3	FALSE	insulin	tu1	UNKNOWN	SYBR	None							25.4318	25.4471	0.0905213						TRUE	0.287318	TRUE	3	20	Amp		0.962861	N	N	82.9527	N	Y	75.9424	N		N
244	K4	FALSE	insulin	tu2	UNKNOWN	SYBR	None				0.468027	0.37503	0.584085	27.2502	27.2785	0.177636		1.83148	0.19937	0.115106	1.09534	TRUE	0.385732	TRUE	3	21	Amp		0.961275	N	N	76.2816	N	Y	82.8397	N		N
245	K5	FALSE	insulin	tu2	UNKNOWN	SYBR	None				0.468027	0.37503	0.584085	27.4687	27.2785	0.177636		1.83148	0.19937	0.115106	1.09534	TRUE	0.385732	TRUE	3	20	Amp		0.984409	N	N	76.3829	N	N		N		N
246	K6	FALSE	insulin	tu2	UNKNOWN	SYBR	None				0.468027	0.37503	0.584085	27.1168	27.2785	0.177636		1.83148	0.19937	0.115106	1.09534	TRUE	0.385732	TRUE	3	22	Amp		0.975541	N	N	76.2699	N	N		N		N
247	K7	FALSE	insulin	tu3	UNKNOWN	SYBR	None				1.43757	1.11587	1.852	25.979	25.923	0.209246		0.475897	0.227987	0.131628	-0.523629	TRUE	0.389548	TRUE	3	20	Amp		0.966961	N	N	82.5971	N	Y	75.931	N	88.0203	N
248	K8	FALSE	insulin	tu3	UNKNOWN	SYBR	None				1.43757	1.11587	1.852	26.0984	25.923	0.209246		0.475897	0.227987	0.131628	-0.523629	TRUE	0.389548	TRUE	3	21	Amp		0.970964	N	N	82.5971	N	Y	88.1333	N	75.705	N
249	K9	FALSE	insulin	tu3	UNKNOWN	SYBR	None				1.43757	1.11587	1.852	25.6914	25.923	0.209246		0.475897	0.227987	0.131628	-0.523629	TRUE	0.389548	TRUE	3	19	Amp		0.956227	N	N	82.8493	N	Y	76.1755	N		N
250	K10	FALSE	insulin	coa1	UNKNOWN	SYBR	None				0.576768	0.362856	0.916787	26.1029	25.6945	0.407154		0.247491	0.417095	0.24081	0.793937	TRUE	0.28277	TRUE	3	20	Amp		0.979531	N	N	82.8493	N	Y	75.9493	N	88.3919	N
251	K11	FALSE	insulin	coa1	UNKNOWN	SYBR	None				0.576768	0.362856	0.916787	25.6921	25.6945	0.407154		0.247491	0.417095	0.24081	0.793937	TRUE	0.28277	TRUE	3	21	Amp		0.96864	N	N	82.8493	N	Y	76.1755	N	88.3919	N
252	K12	FALSE	insulin	coa1	UNKNOWN	SYBR	None				0.576768	0.362856	0.916787	25.2886	25.6945	0.407154		0.247491	0.417095	0.24081	0.793937	TRUE	0.28277	TRUE	3	18	Amp		0.982124	N	N	82.8493	N	Y	76.1755	N	88.2788	N
253	K13	FALSE	insulin	coa2	UNKNOWN	SYBR	None				0.54541	0.474099	0.627447	25.39	25.476	0.087805		0.0289065	0.12611	0.0728099	0.874586	TRUE	0.25984	TRUE	3	20	Amp		0.961646	N	N	82.6671	N	Y	75.6754	N		N
254	K14	FALSE	insulin	coa2	UNKNOWN	SYBR	None				0.54541	0.474099	0.627447	25.4725	25.476	0.087805		0.0289065	0.12611	0.0728099	0.874586	TRUE	0.25984	TRUE	3	19	Amp		0.979278	N	N	82.6671	N	Y	75.6754	N		N
255	K15	FALSE	insulin	coa2	UNKNOWN	SYBR	None				0.54541	0.474099	0.627447	25.5655	25.476	0.087805		0.0289065	0.12611	0.0728099	0.874586	TRUE	0.25984	TRUE	3	21	Amp		0.990156	N	N	82.6671	N	Y	75.5626	N		N
256	K16	FALSE	insulin	coa3	UNKNOWN	SYBR	None				0.946222	0.821699	1.08961	26.0979	26.1997	0.0890683		0.752688	0.126993	0.0733196	0.0797501	TRUE	0.400581	TRUE	3	20	Amp		0.951899	N	N	82.6671	N	Y	88.1929	N	75.4498	N
257	K17	FALSE	insulin	coa3	UNKNOWN	SYBR	None				0.946222	0.821699	1.08961	26.2629	26.1997	0.0890683		0.752688	0.126993	0.0733196	0.0797501	TRUE	0.400581	TRUE	3	18	Amp		0.97156	N	N	82.7635	N	Y	88.2854	N	76.2275	N
258	K18	FALSE	insulin	coa3	UNKNOWN	SYBR	None				0.946222	0.821699	1.08961	26.2385	26.1997	0.0890683		0.752688	0.126993	0.0733196	0.0797501	TRUE	0.400581	TRUE	3	21	Amp		0.945201	N	N	82.7635	N	Y	76.0021	N	88.5107	N
265	L1	FALSE	fabp2	tu1	UNKNOWN	SYBR	None							23.2527	23.1748	0.0867406						TRUE	0.287318	TRUE	3	17	Amp		0.979774	N	N	80.5782	N	Y	89.9631	N		N
266	L2	FALSE	fabp2	tu1	UNKNOWN	SYBR	None							23.0814	23.1748	0.0867406						TRUE	0.287318	TRUE	3	19	Amp		0.978038	N	N	80.5782	N	Y	90.0762	N		N
267	L3	FALSE	fabp2	tu1	UNKNOWN	SYBR	None							23.1904	23.1748	0.0867406						TRUE	0.287318	TRUE	3	19	Amp		0.985266	N	N	80.5782	N	N		N		N
268	L4	FALSE	fabp2	tu2	UNKNOWN	SYBR	None				2.15918	1.92241	2.42511	22.8557	22.8005	0.0583403		-0.374336	0.104535	0.0603532	-1.11048	TRUE	0.385732	TRUE	3	17	Amp		0.981961	N	N	80.5782	N	Y	89.85	N		N
269	L5	FALSE	fabp2	tu2	UNKNOWN	SYBR	None				2.15918	1.92241	2.42511	22.7394	22.8005	0.0583403		-0.374336	0.104535	0.0603532	-1.11048	TRUE	0.385732	TRUE	3	16	Amp		0.989781	N	N	80.4503	N	Y	89.7151	N		N
270	L6	FALSE	fabp2	tu2	UNKNOWN	SYBR	None				2.15918	1.92241	2.42511	22.8064	22.8005	0.0583403		-0.374336	0.104535	0.0603532	-1.11048	TRUE	0.385732	TRUE	3	17	Amp		0.98115	N	N	80.3374	N	Y	89.7151	N		N
271	L7	FALSE	fabp2	tu3	UNKNOWN	SYBR	None				2.30077	1.99016	2.65986	22.9984	22.9722	0.0975375		-0.20259	0.130528	0.0753602	-1.20212	TRUE	0.389548	TRUE	3	18	Amp		0.989208	N	N	80.3374	N	Y	89.6021	N		N
272	L8	FALSE	fabp2	tu3	UNKNOWN	SYBR	None				2.30077	1.99016	2.65986	22.8643	22.9722	0.0975375		-0.20259	0.130528	0.0753602	-1.20212	TRUE	0.389548	TRUE	3	17	Amp		0.992006	N	N	80.3374	N	Y	89.7151	N		N
273	L9	FALSE	fabp2	tu3	UNKNOWN	SYBR	None				2.30077	1.99016	2.65986	23.0541	22.9722	0.0975375		-0.20259	0.130528	0.0753602	-1.20212	TRUE	0.389548	TRUE	3	17	Amp		0.97131	N	N	80.587	N	Y	89.8624	N		N
274	L10	FALSE	fabp2	coa1	UNKNOWN	SYBR	None				0.614083	0.516329	0.730343	23.4766	23.3319	0.129719		0.157049	0.156048	0.0900941	0.703495	TRUE	0.28277	TRUE	3	16	Amp		0.972524	N	N	80.3608	N	Y	89.8624	N		N
275	L11	FALSE	fabp2	coa1	UNKNOWN	SYBR	None				0.614083	0.516329	0.730343	23.2931	23.3319	0.129719		0.157049	0.156048	0.0900941	0.703495	TRUE	0.28277	TRUE	3	17	Amp		0.991914	N	N	80.3608	N	Y	89.8624	N		N
276	L12	FALSE	fabp2	coa1	UNKNOWN	SYBR	None				0.614083	0.516329	0.730343	23.226	23.3319	0.129719		0.157049	0.156048	0.0900941	0.703495	TRUE	0.28277	TRUE	3	18	Amp		0.98111	N	N	80.3608	N	Y	89.8624	N		N
277	L13	FALSE	fabp2	coa2	UNKNOWN	SYBR	None				2.47524	2.20294	2.7812	20.981	21.0216	0.0589747		-2.15325	0.10489	0.0605584	-1.30757	TRUE	0.25984	TRUE	3	14	Amp		0.987174	N	N	80.4117	N	N		N		N
278	L14	FALSE	fabp2	coa2	UNKNOWN	SYBR	None				2.47524	2.20294	2.7812	21.0892	21.0216	0.0589747		-2.15325	0.10489	0.0605584	-1.30757	TRUE	0.25984	TRUE	3	15	Amp		0.97036	N	N	80.4117	N	N		N		N
279	L15	FALSE	fabp2	coa2	UNKNOWN	SYBR	None				2.47524	2.20294	2.7812	20.9945	21.0216	0.0589747		-2.15325	0.10489	0.0605584	-1.30757	TRUE	0.25984	TRUE	3	15	Amp		0.972569	N	N	80.4117	N	N		N		N
280	L16	FALSE	fabp2	coa3	UNKNOWN	SYBR	None				1.23126	1.08362	1.39901	23.5273	23.5476	0.0754448		0.372806	0.11496	0.0663723	-0.300132	TRUE	0.400581	TRUE	3	16	Amp		0.990549	N	N	80.2989	N	Y	89.6589	N		N
281	L17	FALSE	fabp2	coa3	UNKNOWN	SYBR	None				1.23126	1.08362	1.39901	23.4845	23.5476	0.0754448		0.372806	0.11496	0.0663723	-0.300132	TRUE	0.400581	TRUE	3	17	Amp		0.990752	N	N	80.397	N	Y	89.7503	N		N
282	L18	FALSE	fabp2	coa3	UNKNOWN	SYBR	None				1.23126	1.08362	1.39901	23.6312	23.5476	0.0754448		0.372806	0.11496	0.0663723	-0.300132	TRUE	0.400581	TRUE	3	18	Amp		0.975149	N	N	80.5097	N	Y	89.7503	N		N
Analysis Type	Singleplex
Endogenous Control	tu1
RQ Min/Max Confidence Level	95.0
Reference Sample	18s
