# Supplementary material for: Zebrafish cobll1a regulates lipid homeostasis via the RA signaling pathway
Source: Front Cell Dev Biol. 2024 Apr 18;12:1381362. doi: 10.3389/fcell.2024.1381362 (PMC11063382; doi:10.3389/fcell.2024.1381362)
Supplement: Supplementary file 1 [file DataSheet3.ZIP › fig3/cpíófabp10a.xls]

## Sheet: Results
Block Type	384-Well Block
Calibration Background is expired	Yes
Calibration Background performed on	09-20-2019
Calibration Pure Dye ABY is expired	Yes
Calibration Pure Dye ABY performed on	09-20-2019
Calibration Pure Dye CY5 is expired	Yes
Calibration Pure Dye CY5 performed on	09-20-2019
Calibration Pure Dye FAM is expired	Yes
Calibration Pure Dye FAM performed on	09-20-2019
Calibration Pure Dye JUN is expired	Yes
Calibration Pure Dye JUN performed on	09-20-2019
Calibration Pure Dye MUSTANG PURPLE is expired	Yes
Calibration Pure Dye MUSTANG PURPLE performed on	09-20-2019
Calibration Pure Dye NED is expired	Yes
Calibration Pure Dye NED performed on	09-20-2019
Calibration Pure Dye ROX is expired	Yes
Calibration Pure Dye ROX performed on	09-20-2019
Calibration Pure Dye SYBR is expired	Yes
Calibration Pure Dye SYBR performed on	09-20-2019
Calibration Pure Dye TAMRA is expired	Yes
Calibration Pure Dye TAMRA performed on	09-20-2019
Calibration Pure Dye VIC is expired	Yes
Calibration Pure Dye VIC performed on	09-20-2019
Calibration ROI is expired	Yes
Calibration ROI performed on	09-20-2019
Calibration Uniformity is expired	Yes
Calibration Uniformity performed on	09-20-2019
Chemistry	SYBR_GREEN
Date Created	2024-01-06 16:39:05 PM CST
Experiment Barcode
Experiment Comment
Experiment File Name	D:\zt\2024-01-06_143856.eds
Experiment Name	2024-01-06_143856
Experiment Run End Time	2024-01-06 16:19:00 PM CST
Experiment Type	Comparative Cт (ΔΔCт)
Instrument Name	272530212
Instrument Serial Number	272530212
Instrument Type	QuantStudio™ 5 System
Passive Reference	ROX
Post-read Stage/Step
Pre-read Stage/Step
Quantification Cycle Method	Ct
Signal Smoothing On	true
Stage where Melt Analysis is performed	Stage3
Stage/ Cycle where Ct Analysis is performed	Stage2, Step2
User Name
Well	Well Position	Omit	Sample Name	Target Name	Task	Reporter	Quencher	Quantity	Quantity Mean	Quantity SD	RQ	RQ Min	RQ Max	CT	Ct Mean	Ct SD	Delta Ct	Delta Ct Mean	Delta Ct SD	Delta Ct SE	Delta Delta Ct	Automatic Ct Threshold	Ct Threshold	Automatic Baseline	Baseline Start	Baseline End	Amp Status	Comments	Cq Conf	HIGHSD	MTP	OUTLIERRG	Tm1	Tm2	Tm3	Tm4
1	A1	FALSE	18s	tu	UNKNOWN	SYBR	None							16.4294	16.5914	0.190309						TRUE	0.152148	TRUE	3	14	Amp		0.947686	N	N	N	79.5529
2	A2	FALSE	18s	tu	UNKNOWN	SYBR	None							16.6857	16.5914	0.190309						TRUE	0.152148	TRUE	3	13	Amp		0.975738	N	N	N	79.5529
3	A3	FALSE	18s	tu	UNKNOWN	SYBR	None							16.4172	16.5914	0.190309						TRUE	0.152148	TRUE	3	11	Amp		0.943295	N	N	N	79.5529
4	A4	FALSE	18s	tu	UNKNOWN	SYBR	None							16.968	16.5914	0.190309						TRUE	0.152148	TRUE	3	13	Amp		0.91553	N	N	N	79.4399
5	A5	FALSE	18s	tu	UNKNOWN	SYBR	None							16.6813	16.5914	0.190309						TRUE	0.152148	TRUE	3	12	Amp		0.963437	N	N	N	79.3145
6	A6	FALSE	18s	tu	UNKNOWN	SYBR	None							16.6313	16.5914	0.190309						TRUE	0.152148	TRUE	3	13	Amp		0.941505	N	N	N	79.2015
7	A7	FALSE	18s	tu	UNKNOWN	SYBR	None							16.579	16.5914	0.190309						TRUE	0.152148	TRUE	3	13	Amp		0.973691	N	N	N	79.2015
8	A8	FALSE	18s	tu	UNKNOWN	SYBR	None							16.3225	16.5914	0.190309						TRUE	0.152148	TRUE	3	12	Amp		0.968953	N	N	N	79.2015
9	A9	FALSE	18s	tu	UNKNOWN	SYBR	None							16.608	16.5914	0.190309						TRUE	0.152148	TRUE	3	13	Amp		0.952014	N	N	N	79.3378
10	A10	FALSE	18s	coa	UNKNOWN	SYBR	None				1	0.890264	1.12326	16.9876	16.8827	0.141779		0.291326	0.237316	0.0791052	0	TRUE	0.223367	TRUE	3	12	Amp		0.975167	N	N	N	79.4508
11	A11	FALSE	18s	coa	UNKNOWN	SYBR	None				1	0.890264	1.12326	16.7729	16.8827	0.141779		0.291326	0.237316	0.0791052	0	TRUE	0.223367	TRUE	3	11	Amp		0.9591	N	N	N	79.4508
12	A12	FALSE	18s	coa	UNKNOWN	SYBR	None				1	0.890264	1.12326	16.7185	16.8827	0.141779		0.291326	0.237316	0.0791052	0	TRUE	0.223367	TRUE	3	13	Amp		0.967364	N	N	N	79.4508
13	A13	FALSE	18s	coa	UNKNOWN	SYBR	None				1	0.890264	1.12326	17.1047	16.8827	0.141779		0.291326	0.237316	0.0791052	0	TRUE	0.223367	TRUE	3	12	Amp		0.968225	N	N	N	79.1596
14	A14	FALSE	18s	coa	UNKNOWN	SYBR	None				1	0.890264	1.12326	16.9444	16.8827	0.141779		0.291326	0.237316	0.0791052	0	TRUE	0.223367	TRUE	3	11	Amp		0.975604	N	N	N	79.2723
15	A15	FALSE	18s	coa	UNKNOWN	SYBR	None				1	0.890264	1.12326	16.9572	16.8827	0.141779		0.291326	0.237316	0.0791052	0	TRUE	0.223367	TRUE	3	12	Amp		0.98553	N	N	N	79.2723
16	A16	FALSE	18s	coa	UNKNOWN	SYBR	None				1	0.890264	1.12326	16.7598	16.8827	0.141779		0.291326	0.237316	0.0791052	0	TRUE	0.223367	TRUE	3	11	Amp		0.955099	N	N	N	79.385
17	A17	FALSE	18s	coa	UNKNOWN	SYBR	None				1	0.890264	1.12326	16.7177	16.8827	0.141779		0.291326	0.237316	0.0791052	0	TRUE	0.223367	TRUE	3	12	Amp		0.966501	N	N	N	79.4941
18	A18	FALSE	18s	coa	UNKNOWN	SYBR	None				1	0.890264	1.12326	16.9817	16.8827	0.141779		0.291326	0.237316	0.0791052	0	TRUE	0.223367	TRUE	3	13	Amp		0.981741	N	N	N	79.4941
25	B1	FALSE	cp	tu	UNKNOWN	SYBR	None							24.2142	24.885	0.450585						TRUE	0.152148	TRUE	3	18	Amp		0.985615	N	N	N	84.4129
26	B2	FALSE	cp	tu	UNKNOWN	SYBR	None							24.4007	24.885	0.450585						TRUE	0.152148	TRUE	3	20	Amp		0.973132	N	N	N	84.4129
27	B3	FALSE	cp	tu	UNKNOWN	SYBR	None							24.3176	24.885	0.450585						TRUE	0.152148	TRUE	3	21	Amp		0.97199	N	N	N	84.2999
28	B4	FALSE	cp	tu	UNKNOWN	SYBR	None							25.2184	24.885	0.450585						TRUE	0.152148	TRUE	3	21	Amp		0.985908	N	N	N	84.2999
29	B5	FALSE	cp	tu	UNKNOWN	SYBR	None							25.4214	24.885	0.450585						TRUE	0.152148	TRUE	3	22	Amp		0.982255	N	N	N	84.0583
30	B6	FALSE	cp	tu	UNKNOWN	SYBR	None							25.237	24.885	0.450585						TRUE	0.152148	TRUE	3	21	Amp		0.980081	N	N	N	84.0583
31	B7	FALSE	cp	tu	UNKNOWN	SYBR	None							25.0004	24.885	0.450585						TRUE	0.152148	TRUE	3	19	Amp		0.980376	N	N	N	84.0583
32	B8	FALSE	cp	tu	UNKNOWN	SYBR	None							25.1379	24.885	0.450585						TRUE	0.152148	TRUE	3	20	Amp		0.956564	N	N	N	84.0583
33	B9	FALSE	cp	tu	UNKNOWN	SYBR	None							25.0173	24.885	0.450585						TRUE	0.152148	TRUE	3	21	Amp		0.978061	N	N	N	84.2004
34	B10	FALSE	cp	coa	UNKNOWN	SYBR	None				0.226238	0.142344	0.359579	28.2387	27.3204	0.831778		2.43541	0.945981	0.315327	2.14408	TRUE	0.223367	TRUE	3	24	Amp		0.95064	Y	N	N	84.2004
35	B11	FALSE	cp	coa	UNKNOWN	SYBR	None				0.226238	0.142344	0.359579	27.9008	27.3204	0.831778		2.43541	0.945981	0.315327	2.14408	TRUE	0.223367	TRUE	3	23	Amp		0.963178	Y	N	N	84.2004
36	B12	FALSE	cp	coa	UNKNOWN	SYBR	None				0.226238	0.142344	0.359579	28.4821	27.3204	0.831778		2.43541	0.945981	0.315327	2.14408	TRUE	0.223367	TRUE	3	22	Amp		0.961749	Y	N	N	84.2004
37	B13	FALSE	cp	coa	UNKNOWN	SYBR	None				0.226238	0.142344	0.359579	26.2178	27.3204	0.831778		2.43541	0.945981	0.315327	2.14408	TRUE	0.223367	TRUE	3	19	Amp		0.980019	Y	N	N	84.0057
38	B14	FALSE	cp	coa	UNKNOWN	SYBR	None				0.226238	0.142344	0.359579	26.4104	27.3204	0.831778		2.43541	0.945981	0.315327	2.14408	TRUE	0.223367	TRUE	3	22	Amp		0.98067	Y	N	N	84.0057
39	B15	FALSE	cp	coa	UNKNOWN	SYBR	None				0.226238	0.142344	0.359579	26.3817	27.3204	0.831778		2.43541	0.945981	0.315327	2.14408	TRUE	0.223367	TRUE	3	21	Amp		0.980196	Y	N	N	84.0057
40	B16	FALSE	cp	coa	UNKNOWN	SYBR	None				0.226238	0.142344	0.359579	27.5852	27.3204	0.831778		2.43541	0.945981	0.315327	2.14408	TRUE	0.223367	TRUE	3	23	Amp		0.9851	Y	N	N	84.0057
41	B17	FALSE	cp	coa	UNKNOWN	SYBR	None				0.226238	0.142344	0.359579	27.4028	27.3204	0.831778		2.43541	0.945981	0.315327	2.14408	TRUE	0.223367	TRUE	3	23	Amp		0.986167	Y	N	N	84.2267
42	B18	FALSE	cp	coa	UNKNOWN	SYBR	None				0.226238	0.142344	0.359579	27.264	27.3204	0.831778		2.43541	0.945981	0.315327	2.14408	TRUE	0.223367	TRUE	3	21	Amp		0.983919	Y	N	N	84.2267
49	C1	FALSE	fabp10a	tu	UNKNOWN	SYBR	None							27.3229	27.3936	0.352095						TRUE	0.152148	TRUE	3	22	Amp		0.967335	N	N	N	84.0738
50	C2	FALSE	fabp10a	tu	UNKNOWN	SYBR	None							27.3964	27.3936	0.352095						TRUE	0.152148	TRUE	3	23	Amp		0.967593	N	Y	N	84.0738	74.919
51	C3	FALSE	fabp10a	tu	UNKNOWN	SYBR	None							27.5149	27.3936	0.352095						TRUE	0.152148	TRUE	3	22	Amp		0.980215	N	N	N	83.9608
52	C4	FALSE	fabp10a	tu	UNKNOWN	SYBR	None							27.0866	27.3936	0.352095						TRUE	0.152148	TRUE	3	22	Amp		0.982322	N	Y	N	83.8478	76.5013
53	C5	FALSE	fabp10a	tu	UNKNOWN	SYBR	None							27.1392	27.3936	0.352095						TRUE	0.152148	TRUE	3	22	Amp		0.980627	N	Y	N	76.3779	83.7194
54	C6	FALSE	fabp10a	tu	UNKNOWN	SYBR	None							27.8277	27.3936	0.352095						TRUE	0.152148	TRUE	3	22	Amp		0.969518	N	N	N	83.2676
55	C7	FALSE	fabp10a	tu	UNKNOWN	SYBR	None							26.9804	27.3936	0.352095						TRUE	0.152148	TRUE	3	22	Amp		0.981526	N	Y	N	83.6065	76.2649
56	C8	FALSE	fabp10a	tu	UNKNOWN	SYBR	None							27.2278	27.3936	0.352095						TRUE	0.152148	TRUE	3	22	Amp		0.984509	N	Y	N	83.6065	76.152
57	C9	FALSE	fabp10a	tu	UNKNOWN	SYBR	None							28.0466	27.3936	0.352095						TRUE	0.152148	TRUE	3	23	Amp		0.986845	N	Y	N	83.8612	76.6237
58	C10	FALSE	fabp10a	coa	UNKNOWN	SYBR	None				0.912309	0.675302	1.2325	28.1505	27.8173	0.503216		0.423731	0.614164	0.204721	0.132405	TRUE	0.223367	TRUE	3	23	Amp		0.981299	Y	Y	N	83.8612	76.5106
59	C11	FALSE	fabp10a	coa	UNKNOWN	SYBR	None				0.912309	0.675302	1.2325	27.9385	27.8173	0.503216		0.423731	0.614164	0.204721	0.132405	TRUE	0.223367	TRUE	3	21	Amp		0.975477	Y	Y	N	83.8612	76.3975
60	C12	FALSE	fabp10a	coa	UNKNOWN	SYBR	None				0.912309	0.675302	1.2325	28.2137	27.8173	0.503216		0.423731	0.614164	0.204721	0.132405	TRUE	0.223367	TRUE	3	22	Amp		0.973767	Y	Y	N	83.8612	76.3975
61	C13	FALSE	fabp10a	coa	UNKNOWN	SYBR	None				0.912309	0.675302	1.2325	27.8537	27.8173	0.503216		0.423731	0.614164	0.204721	0.132405	TRUE	0.223367	TRUE	3	22	Amp		0.982228	Y	N	N	83.6676
62	C14	FALSE	fabp10a	coa	UNKNOWN	SYBR	None				0.912309	0.675302	1.2325	27.8314	27.8173	0.503216		0.423731	0.614164	0.204721	0.132405	TRUE	0.223367	TRUE	3	22	Amp		0.983626	Y	N	N	83.6676
63	C15	FALSE	fabp10a	coa	UNKNOWN	SYBR	None				0.912309	0.675302	1.2325	28.1095	27.8173	0.503216		0.423731	0.614164	0.204721	0.132405	TRUE	0.223367	TRUE	3	22	Amp		0.985163	Y	Y	N	83.6676	75.8913
64	C16	FALSE	fabp10a	coa	UNKNOWN	SYBR	None				0.912309	0.675302	1.2325	26.5422	27.8173	0.503216		0.423731	0.614164	0.204721	0.132405	TRUE	0.223367	TRUE	3	21	Amp		0.988182	Y	Y	Y	76.3421	83.7803
65	C17	FALSE	fabp10a	coa	UNKNOWN	SYBR	None				0.912309	0.675302	1.2325	27.7427	27.8173	0.503216		0.423731	0.614164	0.204721	0.132405	TRUE	0.223367	TRUE	3	20	Amp		0.979885	Y	Y	N	83.8887	76.3391
66	C18	FALSE	fabp10a	coa	UNKNOWN	SYBR	None				0.912309	0.675302	1.2325	27.9738	27.8173	0.503216		0.423731	0.614164	0.204721	0.132405	TRUE	0.223367	TRUE	3	21	Amp		0.989092	Y	Y	N	83.8887	76.3391
Analysis Type	Singleplex
Endogenous Control	tu
RQ Min/Max Confidence Level	95.0
Reference Sample	18s
