# Supplementary material for: Zebrafish cobll1a regulates lipid homeostasis via the RA signaling pathway
Source: Front Cell Dev Biol. 2024 Apr 18;12:1381362. doi: 10.3389/fcell.2024.1381362 (PMC11063382; doi:10.3389/fcell.2024.1381362)
Supplement: Supplementary file 1 [file DataSheet3.ZIP › fig3/hhex.xls]

## Sheet: Results
Block Type	384-Well Block
Calibration Background is expired	Yes
Calibration Background performed on	09-20-2019
Calibration Pure Dye ABY is expired	Yes
Calibration Pure Dye ABY performed on	09-20-2019
Calibration Pure Dye CY5 is expired	Yes
Calibration Pure Dye CY5 performed on	09-20-2019
Calibration Pure Dye FAM is expired	Yes
Calibration Pure Dye FAM performed on	09-20-2019
Calibration Pure Dye JUN is expired	Yes
Calibration Pure Dye JUN performed on	09-20-2019
Calibration Pure Dye MUSTANG PURPLE is expired	Yes
Calibration Pure Dye MUSTANG PURPLE performed on	09-20-2019
Calibration Pure Dye NED is expired	Yes
Calibration Pure Dye NED performed on	09-20-2019
Calibration Pure Dye ROX is expired	Yes
Calibration Pure Dye ROX performed on	09-20-2019
Calibration Pure Dye SYBR is expired	Yes
Calibration Pure Dye SYBR performed on	09-20-2019
Calibration Pure Dye TAMRA is expired	Yes
Calibration Pure Dye TAMRA performed on	09-20-2019
Calibration Pure Dye VIC is expired	Yes
Calibration Pure Dye VIC performed on	09-20-2019
Calibration ROI is expired	Yes
Calibration ROI performed on	09-20-2019
Calibration Uniformity is expired	Yes
Calibration Uniformity performed on	09-20-2019
Chemistry	SYBR_GREEN
Date Created	2023-06-12 19:16:03 PM CST
Experiment Barcode
Experiment Comment
Experiment File Name	D:\zt\2023-06-12_165133.eds
Experiment Name	2023-06-12_165133
Experiment Run End Time	2023-06-12 18:39:29 PM CST
Experiment Type	Comparative Cт (ΔΔCт)
Instrument Name	272530212
Instrument Serial Number	272530212
Instrument Type	QuantStudio™ 5 System
Passive Reference	ROX
Post-read Stage/Step
Pre-read Stage/Step
Quantification Cycle Method	Ct
Signal Smoothing On	true
Stage where Melt Analysis is performed	Stage3
Stage/ Cycle where Ct Analysis is performed	Stage2, Step2
User Name
Well	Well Position	Omit	Sample Name	Target Name	Task	Reporter	Quencher	Quantity	Quantity Mean	Quantity SD	RQ	RQ Min	RQ Max	CT	Ct Mean	Ct SD	Delta Ct	Delta Ct Mean	Delta Ct SD	Delta Ct SE	Delta Delta Ct	Automatic Ct Threshold	Ct Threshold	Automatic Baseline	Baseline Start	Baseline End	Amp Status	Comments	Cq Conf	OUTLIERRG	MTP	NOISE	Tm1	HIGHSD	Tm2	Tm3	Tm4
1	A1	FALSE	18s	tu1	UNKNOWN	SYBR	None							15.7407	15.8441	0.107058						TRUE	0.233047	TRUE	3	11	Amp		0.947234	N	N	Y	79.786	N
2	A2	FALSE	18s	tu1	UNKNOWN	SYBR	None							15.9545	15.8441	0.107058						TRUE	0.233047	TRUE	3	11	Amp		0.982404	N	N	N	79.786	N
3	A3	FALSE	18s	tu1	UNKNOWN	SYBR	None							15.837	15.8441	0.107058						TRUE	0.233047	TRUE	3	10	Amp		0.979646	N	N	N	79.6736	N
4	A4	FALSE	18s	tu2	UNKNOWN	SYBR	None				1	0.829192	1.20599	15.353	15.2388	0.130215		-0.605332	0.168574	0.0973264	0	TRUE	0.191112	TRUE	3	11	Amp		0.974103	N	N	N	79.6736	N
5	A5	FALSE	18s	tu2	UNKNOWN	SYBR	None				1	0.829192	1.20599	15.2664	15.2388	0.130215		-0.605332	0.168574	0.0973264	0	TRUE	0.191112	TRUE	3	10	Amp		0.961862	N	N	N	79.4391	N
6	A6	FALSE	18s	tu2	UNKNOWN	SYBR	None				1	0.829192	1.20599	15.0969	15.2388	0.130215		-0.605332	0.168574	0.0973264	0	TRUE	0.191112	TRUE	3	10	Amp		0.969652	N	N	N	79.4391	N
7	A7	FALSE	18s	tu3	UNKNOWN	SYBR	None				1	0.854453	1.17034	15.8617	15.8506	0.0926244		0.00647036	0.141565	0.0817327	0	TRUE	0.246723	TRUE	3	10	Amp		0.980097	N	N	N	79.4391	N
8	A8	FALSE	18s	tu3	UNKNOWN	SYBR	None				1	0.854453	1.17034	15.7529	15.8506	0.0926244		0.00647036	0.141565	0.0817327	0	TRUE	0.246723	TRUE	3	10	Amp		0.970447	N	N	N	79.4391	N
9	A9	FALSE	18s	tu3	UNKNOWN	SYBR	None				1	0.854453	1.17034	15.9371	15.8506	0.0926244		0.00647036	0.141565	0.0817327	0	TRUE	0.246723	TRUE	3	10	Amp		0.978913	N	N	N	79.5636	N
10	A10	FALSE	18s	cobll1a1	UNKNOWN	SYBR	None				1	0.657017	1.52203	15.9119	16.154	0.362568		0.309935	0.378043	0.218263	0	TRUE	0.229808	TRUE	3	10	Amp		0.979105	N	N	N	79.6761	N
11	A11	FALSE	18s	cobll1a1	UNKNOWN	SYBR	None				1	0.657017	1.52203	15.9793	16.154	0.362568		0.309935	0.378043	0.218263	0	TRUE	0.229808	TRUE	3	11	Amp		0.972932	N	N	N	79.6761	N
12	A12	FALSE	18s	cobll1a1	UNKNOWN	SYBR	None				1	0.657017	1.52203	16.5709	16.154	0.362568		0.309935	0.378043	0.218263	0	TRUE	0.229808	TRUE	3	12	Amp		0.983758	N	N	N	79.5636	N
13	A13	FALSE	18s	cobll1a2	UNKNOWN	SYBR	None				1	0.861287	1.16105	15.4907	15.5827	0.081245		-0.261362	0.134396	0.0775933	0	TRUE	0.232519	TRUE	3	10	Amp		0.961441	N	N	N	79.4059	N
14	A14	FALSE	18s	cobll1a2	UNKNOWN	SYBR	None				1	0.861287	1.16105	15.6128	15.5827	0.081245		-0.261362	0.134396	0.0775933	0	TRUE	0.232519	TRUE	3	10	Amp		0.978097	N	N	N	79.4059	N
15	A15	FALSE	18s	cobll1a2	UNKNOWN	SYBR	None				1	0.861287	1.16105	15.6447	15.5827	0.081245		-0.261362	0.134396	0.0775933	0	TRUE	0.232519	TRUE	3	10	Amp		0.968378	N	N	N	79.4059	N
16	A16	FALSE	18s	cobll1a3	UNKNOWN	SYBR	None				1	0.874901	1.14299	16.0428	16.0885	0.0548271		0.24443	0.120281	0.069444	0	TRUE	0.23567	TRUE	3	11	Amp		0.977273	N	N	N	79.5181	N
17	A17	FALSE	18s	cobll1a3	UNKNOWN	SYBR	None				1	0.874901	1.14299	16.0735	16.0885	0.0548271		0.24443	0.120281	0.069444	0	TRUE	0.23567	TRUE	3	11	Amp		0.985608	N	N	N	79.6308	N
18	A18	FALSE	18s	cobll1a3	UNKNOWN	SYBR	None				1	0.874901	1.14299	16.1493	16.0885	0.0548271		0.24443	0.120281	0.069444	0	TRUE	0.23567	TRUE	3	11	Amp		0.978413	N	N	N	79.6308	N
73	D1	FALSE	hhex	tu1	UNKNOWN	SYBR	None							25.2246	25.2242	0.121908						TRUE	0.233047	TRUE	3	18	Amp		0.969101	N	N	N	87.6553	N
74	D2	FALSE	hhex	tu1	UNKNOWN	SYBR	None							25.3459	25.2242	0.121908						TRUE	0.233047	TRUE	3	18	Amp		0.965074	N	Y	N	87.6553	N	92.2644	64.6096	68.7691
75	D3	FALSE	hhex	tu1	UNKNOWN	SYBR	None							25.1021	25.2242	0.121908						TRUE	0.233047	TRUE	3	19	Amp		0.969949	N	Y	N	87.5428	N	76.6383	92.152
76	D4	FALSE	hhex	tu2	UNKNOWN	SYBR	None				0.757941	0.620133	0.926374	25.1619	25.0187	0.133256		-0.20549	0.180606	0.104273	0.399842	TRUE	0.191112	TRUE	3	18	Amp		0.975874	N	Y	N	87.4304	N	76.5259	65.2841	69.1063
77	D5	FALSE	hhex	tu2	UNKNOWN	SYBR	None				0.757941	0.620133	0.926374	24.9959	25.0187	0.133256		-0.20549	0.180606	0.104273	0.399842	TRUE	0.191112	TRUE	3	20	Amp		0.97984	N	Y	N	87.3047	N	76.63
78	D6	FALSE	hhex	tu2	UNKNOWN	SYBR	None				0.757941	0.620133	0.926374	24.8983	25.0187	0.133256		-0.20549	0.180606	0.104273	0.399842	TRUE	0.191112	TRUE	3	18	Amp		0.987178	N	Y	N	87.1923	N	76.5176
79	D7	FALSE	hhex	tu3	UNKNOWN	SYBR	None				0.824386	0.622265	1.09216	25.6908	25.5093	0.221861		0.285079	0.253147	0.146155	0.278609	TRUE	0.246723	TRUE	3	18	Amp		0.988182	N	Y	N	87.08	N	76.2929	92.024
80	D8	FALSE	hhex	tu3	UNKNOWN	SYBR	None				0.824386	0.622265	1.09216	25.575	25.5093	0.221861		0.285079	0.253147	0.146155	0.278609	TRUE	0.246723	TRUE	3	21	Amp		0.988198	N	Y	N	87.1923	N	76.1806	92.024	62.5844
81	D9	FALSE	hhex	tu3	UNKNOWN	SYBR	None				0.824386	0.622265	1.09216	25.262	25.5093	0.221861		0.285079	0.253147	0.146155	0.278609	TRUE	0.246723	TRUE	3	20	Amp		0.98917	N	Y	N	87.434	N	76.8652	70.0068
82	D10	FALSE	hhex	cobll1a1	UNKNOWN	SYBR	None				1.34498	0.987697	1.8315	25.3595	25.1066	0.249717		-0.11765	0.277885	0.160437	-0.427585	TRUE	0.229808	TRUE	3	20	Amp		0.976477	N	Y	N	87.5464	N	76.5279
83	D11	FALSE	hhex	cobll1a1	UNKNOWN	SYBR	None				1.34498	0.987697	1.8315	24.8602	25.1066	0.249717		-0.11765	0.277885	0.160437	-0.427585	TRUE	0.229808	TRUE	3	17	Amp		0.983146	N	Y	N	87.6588	N	76.6404
84	D12	FALSE	hhex	cobll1a1	UNKNOWN	SYBR	None				1.34498	0.987697	1.8315	25.1	25.1066	0.249717		-0.11765	0.277885	0.160437	-0.427585	TRUE	0.229808	TRUE	3	19	Amp		0.990435	N	Y	N	87.5464	N	76.4155
85	D13	FALSE	hhex	cobll1a2	UNKNOWN	SYBR	None				1.19033	1.00266	1.41311	24.8038	24.7115	0.0947733		-0.512719	0.154413	0.0891505	-0.251356	TRUE	0.232519	TRUE	3	18	Amp		0.989657	N	Y	N	87.3702	N	76.3773
86	D14	FALSE	hhex	cobll1a2	UNKNOWN	SYBR	None				1.19033	1.00266	1.41311	24.7163	24.7115	0.0947733		-0.512719	0.154413	0.0891505	-0.251356	TRUE	0.232519	TRUE	3	19	Amp		0.992854	N	Y	N	87.3702	N	76.2651
87	D15	FALSE	hhex	cobll1a2	UNKNOWN	SYBR	None				1.19033	1.00266	1.41311	24.6144	24.7115	0.0947733		-0.512719	0.154413	0.0891505	-0.251356	TRUE	0.232519	TRUE	3	19	Amp		0.99157	N	Y	N	87.3702	N	76.3773
88	D16	FALSE	hhex	cobll1a3	UNKNOWN	SYBR	None				1.80737	1.17008	2.79176	25.0355	24.6148	0.371849		-0.60946	0.391323	0.22593	-0.85389	TRUE	0.23567	TRUE	3	19	Amp		0.991065	N	Y	N	87.3702	N	76.6016	92.1936
89	D17	FALSE	hhex	cobll1a3	UNKNOWN	SYBR	None				1.80737	1.17008	2.79176	24.3304	24.6148	0.371849		-0.60946	0.391323	0.22593	-0.85389	TRUE	0.23567	TRUE	3	19	Amp		0.993125	N	Y	N	87.4827	N	76.8265	92.1939
90	D18	FALSE	hhex	cobll1a3	UNKNOWN	SYBR	None				1.80737	1.17008	2.79176	24.4783	24.6148	0.371849		-0.60946	0.391323	0.22593	-0.85389	TRUE	0.23567	TRUE	3	17	Amp		0.985916	N	N	N	87.4827	N
Analysis Type	Singleplex
Endogenous Control	tu1
RQ Min/Max Confidence Level	95.0
Reference Sample	18s
