# Supplementary material for: Zebrafish cobll1a regulates lipid homeostasis via the RA signaling pathway
Source: Front Cell Dev Biol. 2024 Apr 18;12:1381362. doi: 10.3389/fcell.2024.1381362 (PMC11063382; doi:10.3389/fcell.2024.1381362)
Supplement: Supplementary file 3 [file DataSheet4.ZIP]

Archive with 41 entries (41 files):
- fig5/cluster-heatmap-1.png
- fig5/coa mut  cyp26a1 4d e3 3.2X.jpg
- fig5/coa mut  rdh10 4d e1 3.2X.jpg
- fig5/coa-mut e1 aldh1a2 3.2x 24h.jpg
- fig5/coa-mut e1 aldh1a2 3.2x 4d.jpg
- fig5/coa-mut e2 rbp4 3.2X 4d.jpg
- fig5/cyp26a1.xls
- fig5/gsea.png
- fig5/rara2a.xls
- fig5/rara2b.xls
- fig5/rargaíórbp4.xls
- fig5/rargb.xls
- fig5/rdh10íóaldh1a2.xls
- fig5/stra6.xls
- fig5/tu  cyp26a1 4d e4 3.2X.jpg
- fig5/tu  rdh10 4d e1 3.2X.jpg
- fig5/tu e1 aldh1a2 3.2x 24h.jpg
- fig5/tu e1 aldh1a2 3.2X 4d.jpg
- fig5/tu-con e3 rbp4 3.2x 4d.jpg
- fig6/cluster-heatmap.png
- fig6/coa mut e1.jpg
- fig6/coa-mut e3 fasn  3.2x  4d.jpg
- fig6/control e2 .jpg
- fig6/elovl2.xls
- fig6/elovl6.xls
- fig6/fasn.xls
- fig6/lipcíódgat1a.xls
- fig6/lpl.xls
- fig6/scd.xls
- fig6/serbf1íóserbf2.xls
- fig6/tu e1 fasn  3.2x  4d.jpg
- fig7/apo4b.xls
- fig7/apoa2íóapoa1b.xls
- fig7/apoa4a.xls
- fig7/apobbíóapoa1a.xls
- fig7/apoeaíóapoba.xls
- fig7/apoeb.xls
- fig7/BP-01.jpg
- fig7/CC-01-01.jpg
- fig7/cluster-heatmap.png
- fig7/MF-01.jpg
