# Supplementary material for: Zebrafish cobll1a regulates lipid homeostasis via the RA signaling pathway
Source: Front Cell Dev Biol. 2024 Apr 18;12:1381362. doi: 10.3389/fcell.2024.1381362 (PMC11063382; doi:10.3389/fcell.2024.1381362)
Supplement: Supplementary file 3 [file DataSheet4.ZIP › fig5/cyp26a1.xls]

## Sheet: Results
Block Type	384-Well Block
Calibration Background is expired	Yes
Calibration Background performed on	09-20-2019
Calibration Pure Dye ABY is expired	Yes
Calibration Pure Dye ABY performed on	09-20-2019
Calibration Pure Dye CY5 is expired	Yes
Calibration Pure Dye CY5 performed on	09-20-2019
Calibration Pure Dye FAM is expired	Yes
Calibration Pure Dye FAM performed on	09-20-2019
Calibration Pure Dye JUN is expired	Yes
Calibration Pure Dye JUN performed on	09-20-2019
Calibration Pure Dye MUSTANG PURPLE is expired	Yes
Calibration Pure Dye MUSTANG PURPLE performed on	09-20-2019
Calibration Pure Dye NED is expired	Yes
Calibration Pure Dye NED performed on	09-20-2019
Calibration Pure Dye ROX is expired	Yes
Calibration Pure Dye ROX performed on	09-20-2019
Calibration Pure Dye SYBR is expired	Yes
Calibration Pure Dye SYBR performed on	09-20-2019
Calibration Pure Dye TAMRA is expired	Yes
Calibration Pure Dye TAMRA performed on	09-20-2019
Calibration Pure Dye VIC is expired	Yes
Calibration Pure Dye VIC performed on	09-20-2019
Calibration ROI is expired	Yes
Calibration ROI performed on	09-20-2019
Calibration Uniformity is expired	Yes
Calibration Uniformity performed on	09-20-2019
Chemistry	SYBR_GREEN
Date Created	2023-11-03 15:01:58 PM CST
Experiment Barcode
Experiment Comment
Experiment File Name	D:\zt\2023-11-03_112149.eds
Experiment Name	2023-11-03_112149
Experiment Run End Time	2023-11-03 13:05:13 PM CST
Experiment Type	Comparative Cт (ΔΔCт)
Instrument Name	272530212
Instrument Serial Number	272530212
Instrument Type	QuantStudio™ 5 System
Passive Reference	ROX
Post-read Stage/Step
Pre-read Stage/Step
Quantification Cycle Method	Ct
Signal Smoothing On	true
Stage where Melt Analysis is performed	Stage3
Stage/ Cycle where Ct Analysis is performed	Stage2, Step2
User Name
Well	Well Position	Omit	Sample Name	Target Name	Task	Reporter	Quencher	Quantity	Quantity Mean	Quantity SD	RQ	RQ Min	RQ Max	CT	Ct Mean	Ct SD	Delta Ct	Delta Ct Mean	Delta Ct SD	Delta Ct SE	Delta Delta Ct	Automatic Ct Threshold	Ct Threshold	Automatic Baseline	Baseline Start	Baseline End	Amp Status	Comments	Cq Conf	CQCONF	EXPFAIL	Tm1	HIGHSD	MTP	Tm2	NOISE	Tm3	OUTLIERRG	Tm4
1	A1	FALSE	18s	tu1	UNKNOWN	SYBR	None							17.6612	18.0546	0.34243						TRUE	0.287318	TRUE	3	15	Amp		0.972506	N	N	79.8998	N	N		Y		N
2	A2	FALSE	18s	tu1	UNKNOWN	SYBR	None							18.2856	18.0546	0.34243						TRUE	0.287318	TRUE	3	15	Amp		0.980985	N	N	80.0129	N	N		N		N
3	A3	FALSE	18s	tu1	UNKNOWN	SYBR	None							18.2169	18.0546	0.34243						TRUE	0.287318	TRUE	3	13	Amp		0.98243	N	N	79.8998	N	N		N		N
4	A4	FALSE	18s	tu2	UNKNOWN	SYBR	None				1	0.679139	1.47245	18.8421	18.7907	0.0633457		0.736144	0.348239	0.201056	0	TRUE	0.385732	TRUE	3	14	Amp		0.974867	N	N	79.6737	N	N		N		N
5	A5	FALSE	18s	tu2	UNKNOWN	SYBR	None				1	0.679139	1.47245	18.72	18.7907	0.0633457		0.736144	0.348239	0.201056	0	TRUE	0.385732	TRUE	3	13	Amp		0.958863	N	N	79.6595	N	N		N		N
6	A6	FALSE	18s	tu2	UNKNOWN	SYBR	None				1	0.679139	1.47245	18.8101	18.7907	0.0633457		0.736144	0.348239	0.201056	0	TRUE	0.385732	TRUE	3	13	Amp		0.960759	N	N	79.5465	N	N		N		N
7	A7	FALSE	18s	tu3	UNKNOWN	SYBR	None				1	0.657994	1.51977	19.0813	19.0541	0.157003		0.999526	0.376707	0.217492	0	TRUE	0.389548	TRUE	3	12	Amp		0.968847	N	N	79.5465	N	N		N		N
8	A8	FALSE	18s	tu3	UNKNOWN	SYBR	None				1	0.657994	1.51977	18.8853	19.0541	0.157003		0.999526	0.376707	0.217492	0	TRUE	0.389548	TRUE	3	13	Amp		0.961684	N	N	79.5465	N	N		N		N
9	A9	FALSE	18s	tu3	UNKNOWN	SYBR	None				1	0.657994	1.51977	19.1958	19.0541	0.157003		0.999526	0.376707	0.217492	0	TRUE	0.389548	TRUE	3	14	Amp		0.955669	N	N	79.6821	N	N		N		N
10	A10	FALSE	18s	coa1	UNKNOWN	SYBR	None				1	0.675072	1.48132	17.5043	17.5081	0.088358		-0.546447	0.353645	0.204177	0	TRUE	0.28277	TRUE	3	12	Amp		0.973306	N	N	79.7952	N	N		N		N
11	A11	FALSE	18s	coa1	UNKNOWN	SYBR	None				1	0.675072	1.48132	17.4217	17.5081	0.088358		-0.546447	0.353645	0.204177	0	TRUE	0.28277	TRUE	3	12	Amp		0.946482	N	N	79.7952	N	N		N		N
12	A12	FALSE	18s	coa1	UNKNOWN	SYBR	None				1	0.675072	1.48132	17.5983	17.5081	0.088358		-0.546447	0.353645	0.204177	0	TRUE	0.28277	TRUE	3	12	Amp		0.979447	N	N	79.7952	N	N		N		N
13	A13	FALSE	18s	coa2	UNKNOWN	SYBR	None				1	0.673	1.48588	17.277	17.2089	0.0988519		-0.84568	0.356412	0.205775	0	TRUE	0.25984	TRUE	3	12	Amp		0.955371	N	N	79.5096	N	N		N		N
14	A14	FALSE	18s	coa2	UNKNOWN	SYBR	None				1	0.673	1.48588	17.2542	17.2089	0.0988519		-0.84568	0.356412	0.205775	0	TRUE	0.25984	TRUE	3	12	Amp		0.97166	N	N	79.5096	N	N		N		N
15	A15	FALSE	18s	coa2	UNKNOWN	SYBR	None				1	0.673	1.48588	17.0955	17.2089	0.0988519		-0.84568	0.356412	0.205775	0	TRUE	0.25984	TRUE	3	11	Amp		0.970656	N	N	79.6223	N	N		N		N
16	A16	FALSE	18s	coa3	UNKNOWN	SYBR	None				1	0.67936	1.47197	18.7984	18.7275	0.0617169		0.672938	0.347947	0.200887	0	TRUE	0.400581	TRUE	3	13	Amp		0.9462	N	N	79.6223	N	N		N		N
17	A17	FALSE	18s	coa3	UNKNOWN	SYBR	None				1	0.67936	1.47197	18.6858	18.7275	0.0617169		0.672938	0.347947	0.200887	0	TRUE	0.400581	TRUE	3	12	Amp		0.966905	N	N	79.7209	N	N		N		N
18	A18	FALSE	18s	coa3	UNKNOWN	SYBR	None				1	0.67936	1.47197	18.6984	18.7275	0.0617169		0.672938	0.347947	0.200887	0	TRUE	0.400581	TRUE	3	11	Amp		0.973851	N	N	79.8336	N	N		N		N
193	I1	FALSE	cyp26a1	tu1	UNKNOWN	SYBR	None							25.9423	26.0549	0.100219						TRUE	0.287318	TRUE	3	20	Amp		0.986272	N	N	81.822	N	N		N		N
194	I2	FALSE	cyp26a1	tu1	UNKNOWN	SYBR	None							26.0884	26.0549	0.100219						TRUE	0.287318	TRUE	3	19	Amp		0.930396	N	N	81.822	N	N		N		N
195	I3	FALSE	cyp26a1	tu1	UNKNOWN	SYBR	None							26.1341	26.0549	0.100219						TRUE	0.287318	TRUE	3	21	Amp		0.98967	N	N	81.822	N	N		N		N
196	I4	FALSE	cyp26a1	tu2	UNKNOWN	SYBR	None				1.56065	1.36021	1.79062	26.2088	26.1489	0.0725407		0.0939992	0.123717	0.0714281	-0.642145	TRUE	0.385732	TRUE	3	19	Amp		0.986657	N	N	81.5959	N	Y	85.6664	N		N
197	I5	FALSE	cyp26a1	tu2	UNKNOWN	SYBR	None				1.56065	1.36021	1.79062	26.1697	26.1489	0.0725407		0.0939992	0.123717	0.0714281	-0.642145	TRUE	0.385732	TRUE	3	20	Amp		0.985547	N	N	81.3542	N	Y	85.4217	N		N
198	I6	FALSE	cyp26a1	tu2	UNKNOWN	SYBR	None				1.56065	1.36021	1.79062	26.0683	26.1489	0.0725407		0.0939992	0.123717	0.0714281	-0.642145	TRUE	0.385732	TRUE	3	20	Amp		0.988957	N	N	81.3542	N	N		N		N
199	I7	FALSE	cyp26a1	tu3	UNKNOWN	SYBR	None				0.768078	0.634319	0.930042	27.5968	27.4351	0.14004		1.3802	0.172207	0.0994235	0.380676	TRUE	0.389548	TRUE	3	22	Amp		0.98579	N	N	81.4672	N	N		N		N
200	I8	FALSE	cyp26a1	tu3	UNKNOWN	SYBR	None				0.768078	0.634319	0.930042	27.3525	27.4351	0.14004		1.3802	0.172207	0.0994235	0.380676	TRUE	0.389548	TRUE	3	20	Amp		0.99053	N	N	81.4672	N	N		N		N
201	I9	FALSE	cyp26a1	tu3	UNKNOWN	SYBR	None				0.768078	0.634319	0.930042	27.356	27.4351	0.14004		1.3802	0.172207	0.0994235	0.380676	TRUE	0.389548	TRUE	3	21	Amp		0.987041	N	N	81.605	N	N		N		N
202	I10	FALSE	cyp26a1	coa1	UNKNOWN	SYBR	None				0.684137	0.594111	0.787805	26.0042	26.0561	0.077982		0.00119591	0.126984	0.0733143	0.547642	TRUE	0.28277	TRUE	3	20	Amp		0.978693	N	N	81.605	N	Y	85.5641	N		N
203	I11	FALSE	cyp26a1	coa1	UNKNOWN	SYBR	None				0.684137	0.594111	0.787805	26.1458	26.0561	0.077982		0.00119591	0.126984	0.0733143	0.547642	TRUE	0.28277	TRUE	3	20	Amp		0.980718	N	N	81.4919	N	Y	85.6772	N		N
204	I12	FALSE	cyp26a1	coa1	UNKNOWN	SYBR	None				0.684137	0.594111	0.787805	26.0184	26.0561	0.077982		0.00119591	0.126984	0.0733143	0.547642	TRUE	0.28277	TRUE	3	20	Amp		0.964178	N	N	81.605	N	N		N		N
205	I13	FALSE	cyp26a1	coa2	UNKNOWN	SYBR	None				2.34781	2.06798	2.66549	24.0068	23.9779	0.0547896		-2.07699	0.114218	0.0659436	-1.23131	TRUE	0.25984	TRUE	3	19	Amp		0.984969	N	N	81.3139	N	Y	85.3736	N		N
206	I14	FALSE	cyp26a1	coa2	UNKNOWN	SYBR	None				2.34781	2.06798	2.66549	24.0123	23.9779	0.0547896		-2.07699	0.114218	0.0659436	-1.23131	TRUE	0.25984	TRUE	3	19	Amp		0.986433	N	N	81.4266	N	N		N		N
207	I15	FALSE	cyp26a1	coa2	UNKNOWN	SYBR	None				2.34781	2.06798	2.66549	23.9147	23.9779	0.0547896		-2.07699	0.114218	0.0659436	-1.23131	TRUE	0.25984	TRUE	3	19	Amp		0.981931	N	N	81.4266	N	Y	85.3736	N		N
208	I16	FALSE	cyp26a1	coa3	UNKNOWN	SYBR	None				1.83234	1.63712	2.05084	25.8435	25.8542	0.015359		-0.20075	0.101389	0.0585368	-0.873688	TRUE	0.400581	TRUE	3	20	Amp		0.989475	N	N	81.4266	N	Y	85.4864	N		N
209	I17	FALSE	cyp26a1	coa3	UNKNOWN	SYBR	None				1.83234	1.63712	2.05084	25.8472	25.8542	0.015359		-0.20075	0.101389	0.0585368	-0.873688	TRUE	0.400581	TRUE	3	19	Amp		0.983144	N	N	81.5239	N	Y	85.5808	N		N
210	I18	FALSE	cyp26a1	coa3	UNKNOWN	SYBR	None				1.83234	1.63712	2.05084	25.8718	25.8542	0.015359		-0.20075	0.101389	0.0585368	-0.873688	TRUE	0.400581	TRUE	3	18	Amp		0.991779	N	N	81.6366	N	Y	85.5808	N		N
Analysis Type	Singleplex
Endogenous Control	tu1
RQ Min/Max Confidence Level	95.0
Reference Sample	18s
