# Supplementary material for: Zebrafish cobll1a regulates lipid homeostasis via the RA signaling pathway
Source: Front Cell Dev Biol. 2024 Apr 18;12:1381362. doi: 10.3389/fcell.2024.1381362 (PMC11063382; doi:10.3389/fcell.2024.1381362)
Supplement: Supplementary file 3 [file DataSheet4.ZIP › fig5/rara2a.xls]

## Sheet: Results
Block Type	384-Well Block
Calibration Background is expired	Yes
Calibration Background performed on	09-20-2019
Calibration Pure Dye ABY is expired	Yes
Calibration Pure Dye ABY performed on	09-20-2019
Calibration Pure Dye CY5 is expired	Yes
Calibration Pure Dye CY5 performed on	09-20-2019
Calibration Pure Dye FAM is expired	Yes
Calibration Pure Dye FAM performed on	09-20-2019
Calibration Pure Dye JUN is expired	Yes
Calibration Pure Dye JUN performed on	09-20-2019
Calibration Pure Dye MUSTANG PURPLE is expired	Yes
Calibration Pure Dye MUSTANG PURPLE performed on	09-20-2019
Calibration Pure Dye NED is expired	Yes
Calibration Pure Dye NED performed on	09-20-2019
Calibration Pure Dye ROX is expired	Yes
Calibration Pure Dye ROX performed on	09-20-2019
Calibration Pure Dye SYBR is expired	Yes
Calibration Pure Dye SYBR performed on	09-20-2019
Calibration Pure Dye TAMRA is expired	Yes
Calibration Pure Dye TAMRA performed on	09-20-2019
Calibration Pure Dye VIC is expired	Yes
Calibration Pure Dye VIC performed on	09-20-2019
Calibration ROI is expired	Yes
Calibration ROI performed on	09-20-2019
Calibration Uniformity is expired	Yes
Calibration Uniformity performed on	09-20-2019
Chemistry	SYBR_GREEN
Date Created	2023-06-21 12:46:27 PM CST
Experiment Barcode
Experiment Comment
Experiment File Name	D:\zt\2023-06-21_102535.eds
Experiment Name	2023-06-21_102535
Experiment Run End Time	2023-06-21 12:12:11 PM CST
Experiment Type	Comparative Cт (ΔΔCт)
Instrument Name	272530212
Instrument Serial Number	272530212
Instrument Type	QuantStudio™ 5 System
Passive Reference	ROX
Post-read Stage/Step
Pre-read Stage/Step
Quantification Cycle Method	Ct
Signal Smoothing On	true
Stage where Melt Analysis is performed	Stage3
Stage/ Cycle where Ct Analysis is performed	Stage2, Step2
User Name
Well	Well Position	Omit	Sample Name	Target Name	Task	Reporter	Quencher	Quantity	Quantity Mean	Quantity SD	RQ	RQ Min	RQ Max	CT	Ct Mean	Ct SD	Delta Ct	Delta Ct Mean	Delta Ct SD	Delta Ct SE	Delta Delta Ct	Automatic Ct Threshold	Ct Threshold	Automatic Baseline	Baseline Start	Baseline End	Amp Status	Comments	Cq Conf	CQCONF	EXPFAIL	Tm1	PRFDROP	Tm2	HIGHSD	Tm3	DRNMIN	OUTLIERRG	Tm4	CTFAIL	MTP	PRFLOW	NOISE	SPIKE	BADROX
13	A13	FALSE	18s	tu1	UNKNOWN	SYBR	None							16.3116	16.1681	0.204903						TRUE	0.321573	TRUE	3	10	Amp		0.939957	N	N	79.5879	N		N		N	N		N	N	N	N	N	N
14	A14	FALSE	18s	tu1	UNKNOWN	SYBR	None							16.2592	16.1681	0.204903						TRUE	0.321573	TRUE	3	11	Amp		0.972397	N	N	79.5879	N		N		N	N		N	N	N	N	N	N
15	A15	FALSE	18s	tu1	UNKNOWN	SYBR	None							15.9334	16.1681	0.204903						TRUE	0.321573	TRUE	3	10	Amp		0.976174	N	N	79.5879	N		N		N	N		N	N	N	N	N	N
16	A16	FALSE	rara2a-2	tu1	UNKNOWN	SYBR	None							21.3025	20.4087	1.19028						TRUE	0.321573	TRUE	3	16	Amp		0.973737	N	N	73.9593	N		Y		N	N		N	N	N	N	N	N
17	A17	FALSE	rara2a-2	tu1	UNKNOWN	SYBR	None							19.0575	20.4087	1.19028						TRUE	0.321573	TRUE	3	14	Amp		0.985319	N	N	74.1756	N		Y		N	N		N	N	N	N	N	N
18	A18	FALSE	rara2a-2	tu1	UNKNOWN	SYBR	None							20.8659	20.4087	1.19028						TRUE	0.321573	TRUE	3	14	Amp		0.973743	N	N	74.1756	N		Y		N	N		N	N	N	N	N	N
37	B13	FALSE	18s	tu2	UNKNOWN	SYBR	None				1	0.454358	2.20091	18.0475	17.2631	0.679779		1.09505	0.709989	0.409912	0	TRUE	0.198221	TRUE	3	12	Amp		0.983947	N	N	79.4754	N		Y		N	N		N	N	N	N	N	N
38	B14	FALSE	18s	tu2	UNKNOWN	SYBR	None				1	0.454358	2.20091	16.897	17.2631	0.679779		1.09505	0.709989	0.409912	0	TRUE	0.198221	TRUE	3	10	Amp		0.987724	N	N	79.4754	N		Y		N	N		N	N	N	N	N	N
39	B15	FALSE	18s	tu2	UNKNOWN	SYBR	None				1	0.454358	2.20091	16.8448	17.2631	0.679779		1.09505	0.709989	0.409912	0	TRUE	0.198221	TRUE	3	13	Amp		0.99427	N	N	79.5879	N		Y		N	N		N	N	N	N	N	N
40	B16	FALSE	rara2a-2	tu2	UNKNOWN	SYBR	None				3.18235	0.825977	12.2611	20.1083	19.8336	0.2385		-0.575043	1.21394	0.700867	-1.67009	TRUE	0.198221	TRUE	3	14	Amp		0.983	N	N	74.0718	N		N		N	N		N	N	N	N	N	N
41	B17	FALSE	rara2a-2	tu2	UNKNOWN	SYBR	None				3.18235	0.825977	12.2611	19.7127	19.8336	0.2385		-0.575043	1.21394	0.700867	-1.67009	TRUE	0.198221	TRUE	3	15	Amp		0.986526	N	N	74.2881	N		N		N	N		N	N	N	N	N	N
42	B18	FALSE	rara2a-2	tu2	UNKNOWN	SYBR	None				3.18235	0.825977	12.2611	19.6797	19.8336	0.2385		-0.575043	1.21394	0.700867	-1.67009	TRUE	0.198221	TRUE	3	14	Amp		0.988151	N	N	74.2881	N		N		N	N		N	N	N	N	N	N
61	C13	FALSE	18s	tu3	UNKNOWN	SYBR	None				1	0.785842	1.27252	16.0845	16.0033	0.071143		-0.16474	0.216902	0.125228	0	TRUE	0.212322	TRUE	3	12	Amp		0.989163	N	N	79.3628	N		N		N	N		N	N	N	N	N	N
62	C14	FALSE	18s	tu3	UNKNOWN	SYBR	None				1	0.785842	1.27252	15.9518	16.0033	0.071143		-0.16474	0.216902	0.125228	0	TRUE	0.212322	TRUE	3	10	Amp		0.989765	N	N	79.4754	N		N		N	N		N	N	N	N	N	N
63	C15	FALSE	18s	tu3	UNKNOWN	SYBR	None				1	0.785842	1.27252	15.9736	16.0033	0.071143		-0.16474	0.216902	0.125228	0	TRUE	0.212322	TRUE	3	11	Amp		0.986289	N	N	79.4754	N		N		N	N		N	N	N	N	N	N
64	C16	FALSE	rara2a-2	tu3	UNKNOWN	SYBR	None				0.588618	0.147515	2.34872	21.3816	21.0085	0.366665		0.599857	1.24547	0.719075	0.764597	TRUE	0.212322	TRUE	3	16	Amp		0.93798	N	N	73.6216	N		N		N	N		N	N	N	N	N	N
65	C17	FALSE	rara2a-2	tu3	UNKNOWN	SYBR	None				0.588618	0.147515	2.34872	20.9954	21.0085	0.366665		0.599857	1.24547	0.719075	0.764597	TRUE	0.212322	TRUE	3	16	Amp		0.984819	N	N	73.9506	N	85.2009	N		N	N		N	Y	N	N	N	N
66	C18	FALSE	rara2a-2	tu3	UNKNOWN	SYBR	None				0.588618	0.147515	2.34872	20.6486	21.0085	0.366665		0.599857	1.24547	0.719075	0.764597	TRUE	0.212322	TRUE	3	14	Amp		0.989311	N	N	74.0631	N		N		N	N		N	N	N	N	N	N
85	D13	FALSE	18s	cobll1a1	UNKNOWN	SYBR	None				1	0.0529821	18.8743	20.9828	17.9399	2.63609		1.77185	2.64404	1.52654	0	TRUE	0.174769	TRUE	3	16	Amp		0.980943	N	N	79.1376	N		Y		N	Y		N	N	N	N	N	N
86	D14	FALSE	18s	cobll1a1	UNKNOWN	SYBR	None				1	0.0529821	18.8743	16.3501	17.9399	2.63609		1.77185	2.64404	1.52654	0	TRUE	0.174769	TRUE	3	12	Amp		0.989319	N	N	79.3628	N		Y		N	N		N	N	N	N	N	N
87	D15	FALSE	18s	cobll1a1	UNKNOWN	SYBR	None				1	0.0529821	18.8743	16.4869	17.9399	2.63609		1.77185	2.64404	1.52654	0	TRUE	0.174769	TRUE	3	11	Amp		0.986842	N	N	79.3628	N		Y		N	N		N	N	N	N	N	N
88	D16	FALSE	rara2a-2	cobll1a1	UNKNOWN	SYBR	None				4.0097	1.03847	15.482	20.1423	20.177	0.248191		-0.231646	1.21588	0.701988	-2.00349	TRUE	0.174769	TRUE	3	15	Amp		0.98315	N	N	73.8467	N		N		N	N		N	N	N	N	N	N
89	D17	FALSE	rara2a-2	cobll1a1	UNKNOWN	SYBR	None				4.0097	1.03847	15.482	20.4407	20.177	0.248191		-0.231646	1.21588	0.701988	-2.00349	TRUE	0.174769	TRUE	3	16	Amp		0.981366	N	N	74.0631	N		N		N	N		N	N	N	N	N	N
90	D18	FALSE	rara2a-2	cobll1a1	UNKNOWN	SYBR	None				4.0097	1.03847	15.482	19.948	20.177	0.248191		-0.231646	1.21588	0.701988	-2.00349	TRUE	0.174769	TRUE	3	16	Amp		0.982089	N	N	74.0631	N	85.3134	N		N	N		N	Y	N	N	N	N
109	E13	FALSE	18s	cobll1a2	UNKNOWN	SYBR	None				1	0.600502	1.66527	16.7874	16.7888	0.41072		0.620718	0.458994	0.265	0	TRUE	0.20437	TRUE	3	12	Amp		0.984558	N	N	79.4754	N		N		N	N		N	N	N	N	N	N
110	E14	FALSE	18s	cobll1a2	UNKNOWN	SYBR	None				1	0.600502	1.66527	16.3787	16.7888	0.41072		0.620718	0.458994	0.265	0	TRUE	0.20437	TRUE	3	10	Amp		0.978506	N	N	79.3628	N		N		N	N		N	N	N	N	N	N
111	E15	FALSE	18s	cobll1a2	UNKNOWN	SYBR	None				1	0.600502	1.66527	17.2002	16.7888	0.41072		0.620718	0.458994	0.265	0	TRUE	0.20437	TRUE	3	12	Amp		0.986256	N	N	79.3628	N		N		N	N		N	N	N	N	N	N
112	E16	FALSE	rara2a-2	cobll1a2	UNKNOWN	SYBR	None				0.691798	0.181965	2.6301	21.736	21.5609	0.167052		1.15229	1.20194	0.693943	0.531577	TRUE	0.20437	TRUE	3	16	Amp		0.985017	N	N	73.509	N	84.9914	N		N	N		N	Y	N	N	N	N
113	E17	FALSE	rara2a-2	cobll1a2	UNKNOWN	SYBR	None				0.691798	0.181965	2.6301	21.4033	21.5609	0.167052		1.15229	1.20194	0.693943	0.531577	TRUE	0.20437	TRUE	3	14	Amp		0.990382	N	N	73.7256	N	85.0884	N		N	N		N	Y	N	N	N	N
114	E18	FALSE	rara2a-2	cobll1a2	UNKNOWN	SYBR	None				0.691798	0.181965	2.6301	21.5436	21.5609	0.167052		1.15229	1.20194	0.693943	0.531577	TRUE	0.20437	TRUE	3	17	Amp		0.990171	N	N	73.7256	N	85.0884	N		N	N		N	Y	N	N	N	N
133	F13	FALSE	18s	cobll1a3	UNKNOWN	SYBR	None				1	0.539558	1.85337	27.6688	28.0584	0.516123		11.8904	0.555309	0.320608	0	TRUE	0.228669	TRUE	3	21	Amp		0.984556	N	N	84.2034	N		Y		N	N		N	N	N	N	N	N
134	F14	FALSE	18s	cobll1a3	UNKNOWN	SYBR	None				1	0.539558	1.85337	27.8627	28.0584	0.516123		11.8904	0.555309	0.320608	0	TRUE	0.228669	TRUE	3	23	Amp		0.983531	N	N	84.2034	N		Y		N	N		N	N	N	N	N	N
135	F15	FALSE	18s	cobll1a3	UNKNOWN	SYBR	None				1	0.539558	1.85337	28.6438	28.0584	0.516123		11.8904	0.555309	0.320608	0	TRUE	0.228669	TRUE	3	22	Amp		0.980009	N	N	83.9783	N		Y		N	N		N	N	N	N	N	N
136	F16	FALSE	rara2a-2	cobll1a3	UNKNOWN	SYBR	None				1257.52	0.565848	2.79467e+06	15.321	22.0027	6.83285		1.59402	6.93575	4.00436	-10.2964	TRUE	0.228669	TRUE	3	13	No Amp		0	Y	N	84.9914	Y		Y		Y	N		N	N	Y	N	Y	N
137	F17	FALSE	rara2a-2	cobll1a3	UNKNOWN	SYBR	None				1257.52	0.565848	2.79467e+06	28.9773	22.0027	6.83285		1.59402	6.93575	4.00436	-10.2964	TRUE	0.228669	TRUE	3	24	No Amp		0	Y	N	62.7004	Y		Y		Y	N		N	N	N	N	N	N
138	F18	FALSE	rara2a-2	cobll1a3	UNKNOWN	SYBR	None				1257.52	0.565848	2.79467e+06	21.7096	22.0027	6.83285		1.59402	6.93575	4.00436	-10.2964	TRUE	0.228669	TRUE	3	19	No Amp		0	Y	N	60.0003	N		Y		Y	N		N	N	Y	N	Y	N
Analysis Type	Singleplex
Endogenous Control	tu1
RQ Min/Max Confidence Level	95.0
Reference Sample	18s
