# Supplementary material for: Zebrafish cobll1a regulates lipid homeostasis via the RA signaling pathway
Source: Front Cell Dev Biol. 2024 Apr 18;12:1381362. doi: 10.3389/fcell.2024.1381362 (PMC11063382; doi:10.3389/fcell.2024.1381362)
Supplement: Supplementary file 3 [file DataSheet4.ZIP › fig5/rara2b.xls]

## Sheet: Results
Block Type	384-Well Block
Calibration Background is expired	Yes
Calibration Background performed on	09-20-2019
Calibration Pure Dye ABY is expired	Yes
Calibration Pure Dye ABY performed on	09-20-2019
Calibration Pure Dye CY5 is expired	Yes
Calibration Pure Dye CY5 performed on	09-20-2019
Calibration Pure Dye FAM is expired	Yes
Calibration Pure Dye FAM performed on	09-20-2019
Calibration Pure Dye JUN is expired	Yes
Calibration Pure Dye JUN performed on	09-20-2019
Calibration Pure Dye MUSTANG PURPLE is expired	Yes
Calibration Pure Dye MUSTANG PURPLE performed on	09-20-2019
Calibration Pure Dye NED is expired	Yes
Calibration Pure Dye NED performed on	09-20-2019
Calibration Pure Dye ROX is expired	Yes
Calibration Pure Dye ROX performed on	09-20-2019
Calibration Pure Dye SYBR is expired	Yes
Calibration Pure Dye SYBR performed on	09-20-2019
Calibration Pure Dye TAMRA is expired	Yes
Calibration Pure Dye TAMRA performed on	09-20-2019
Calibration Pure Dye VIC is expired	Yes
Calibration Pure Dye VIC performed on	09-20-2019
Calibration ROI is expired	Yes
Calibration ROI performed on	09-20-2019
Calibration Uniformity is expired	Yes
Calibration Uniformity performed on	09-20-2019
Chemistry	SYBR_GREEN
Date Created	2023-06-15 19:04:54 PM CST
Experiment Barcode
Experiment Comment
Experiment File Name	D:\zt\2023-06-15_165658.eds
Experiment Name	2023-06-15_165658
Experiment Run End Time	2023-06-15 18:46:10 PM CST
Experiment Type	Comparative Cт (ΔΔCт)
Instrument Name	272530212
Instrument Serial Number	272530212
Instrument Type	QuantStudio™ 5 System
Passive Reference	ROX
Post-read Stage/Step
Pre-read Stage/Step
Quantification Cycle Method	Ct
Signal Smoothing On	true
Stage where Melt Analysis is performed	Stage3
Stage/ Cycle where Ct Analysis is performed	Stage2, Step2
User Name
Well	Well Position	Omit	Sample Name	Target Name	Task	Reporter	Quencher	Quantity	Quantity Mean	Quantity SD	RQ	RQ Min	RQ Max	CT	Ct Mean	Ct SD	Delta Ct	Delta Ct Mean	Delta Ct SD	Delta Ct SE	Delta Delta Ct	Automatic Ct Threshold	Ct Threshold	Automatic Baseline	Baseline Start	Baseline End	Amp Status	Comments	Cq Conf	MTP	NOISE	Tm1	HIGHSD	Tm2	Tm3	OUTLIERRG	Tm4
1	A1	FALSE	18s	tu1	UNKNOWN	SYBR	None							14.8336	15.686	0.773951						TRUE	0.29211	TRUE	3	12	Amp		0.952375	N	Y	79.7822	Y			N
2	A2	FALSE	18s	tu1	UNKNOWN	SYBR	None							16.3446	15.686	0.773951						TRUE	0.29211	TRUE	3	10	Amp		0.980342	N	N	79.7822	Y			N
3	A3	FALSE	18s	tu1	UNKNOWN	SYBR	None							15.88	15.686	0.773951						TRUE	0.29211	TRUE	3	10	Amp		0.97669	N	N	79.7822	Y			N
4	A4	FALSE	18s	tu2	UNKNOWN	SYBR	None				1	0.421461	2.3727	16.8928	16.8125	0.0755789		1.12644	0.777633	0.448966	0	TRUE	0.363325	TRUE	3	10	Amp		0.987156	N	N	79.6698	N			N
5	A5	FALSE	18s	tu2	UNKNOWN	SYBR	None				1	0.421461	2.3727	16.7428	16.8125	0.0755789		1.12644	0.777633	0.448966	0	TRUE	0.363325	TRUE	3	9	Amp		0.971694	N	N	79.5526	N			N
6	A6	FALSE	18s	tu2	UNKNOWN	SYBR	None				1	0.421461	2.3727	16.8018	16.8125	0.0755789		1.12644	0.777633	0.448966	0	TRUE	0.363325	TRUE	3	11	Amp		0.967645	N	N	79.5526	N			N
7	A7	FALSE	18s	tu3	UNKNOWN	SYBR	None				1	0.407239	2.45556	16.8311	16.7884	0.233913		1.10233	0.808527	0.466803	0	TRUE	0.394707	TRUE	3	12	Amp		0.963982	N	N	79.4402	N			N
8	A8	FALSE	18s	tu3	UNKNOWN	SYBR	None				1	0.407239	2.45556	16.536	16.7884	0.233913		1.10233	0.808527	0.466803	0	TRUE	0.394707	TRUE	3	9	Amp		0.978071	N	N	79.4402	N			N
9	A9	FALSE	18s	tu3	UNKNOWN	SYBR	None				1	0.407239	2.45556	16.998	16.7884	0.233913		1.10233	0.808527	0.466803	0	TRUE	0.394707	TRUE	3	9	Amp		0.960738	N	N	79.5647	N			N
10	A10	FALSE	18s	cobll1a1	UNKNOWN	SYBR	None				1	0.422561	2.36652	16.7444	16.7211	0.0454815		1.03509	0.775286	0.447612	0	TRUE	0.36682	TRUE	3	10	Amp		0.960082	N	N	79.6771	N			N
11	A11	FALSE	18s	cobll1a1	UNKNOWN	SYBR	None				1	0.422561	2.36652	16.6687	16.7211	0.0454815		1.03509	0.775286	0.447612	0	TRUE	0.36682	TRUE	3	10	Amp		0.981578	N	N	79.6771	N			N
12	A12	FALSE	18s	cobll1a1	UNKNOWN	SYBR	None				1	0.422561	2.36652	16.7502	16.7211	0.0454815		1.03509	0.775286	0.447612	0	TRUE	0.36682	TRUE	3	11	Amp		0.953284	N	N	79.6771	N			N
13	A13	FALSE	18s	cobll1a2	UNKNOWN	SYBR	None				1	0.4191	2.38606	16.167	16.1956	0.116615		0.509574	0.782687	0.451885	0	TRUE	0.284124	TRUE	3	10	Amp		0.974533	N	N	79.408	N			N
14	A14	FALSE	18s	cobll1a2	UNKNOWN	SYBR	None				1	0.4191	2.38606	16.3239	16.1956	0.116615		0.509574	0.782687	0.451885	0	TRUE	0.284124	TRUE	3	12	Amp		0.972303	N	N	79.408	N			N
15	A15	FALSE	18s	cobll1a2	UNKNOWN	SYBR	None				1	0.4191	2.38606	16.0959	16.1956	0.116615		0.509574	0.782687	0.451885	0	TRUE	0.284124	TRUE	3	10	Amp		0.977809	N	N	79.408	N			N
16	A16	FALSE	18s	cobll1a3	UNKNOWN	SYBR	None				1	0.271394	3.68468	18.7111	17.7611	0.882467		2.07508	1.17378	0.67768	0	TRUE	0.357442	TRUE	3	14	Amp		0.961931	N	N	79.5202	Y			N
17	A17	FALSE	18s	cobll1a3	UNKNOWN	SYBR	None				1	0.271394	3.68468	16.9669	17.7611	0.882467		2.07508	1.17378	0.67768	0	TRUE	0.357442	TRUE	3	12	Amp		0.973901	N	N	79.6313	Y			N
193	I1	FALSE	rara2b	tu1	UNKNOWN	SYBR	None							25.9833	25.9319	0.0446553						TRUE	0.29211	TRUE	3	18	Amp		0.983623	N	N	87.2006	N			N
194	I2	FALSE	rara2b	tu1	UNKNOWN	SYBR	None							25.9025	25.9319	0.0446553						TRUE	0.29211	TRUE	3	20	Amp		0.97724	N	N	87.2006	N			N
195	I3	FALSE	rara2b	tu1	UNKNOWN	SYBR	None							25.9098	25.9319	0.0446553						TRUE	0.29211	TRUE	3	21	Amp		0.983406	N	N	87.0882	N			N
196	I4	FALSE	rara2b	tu2	UNKNOWN	SYBR	None				2.30505	2.03967	2.60496	25.9683	25.8535	0.10062		-0.0783532	0.110084	0.0635571	-1.2048	TRUE	0.363325	TRUE	3	17	Amp		0.985007	N	N	86.9758	N			N
197	I5	FALSE	rara2b	tu2	UNKNOWN	SYBR	None				2.30505	2.03967	2.60496	25.7807	25.8535	0.10062		-0.0783532	0.110084	0.0635571	-1.2048	TRUE	0.363325	TRUE	3	20	Amp		0.985757	N	N	86.8565	N			N
198	I6	FALSE	rara2b	tu2	UNKNOWN	SYBR	None				2.30505	2.03967	2.60496	25.8115	25.8535	0.10062		-0.0783532	0.110084	0.0635571	-1.2048	TRUE	0.363325	TRUE	3	19	Amp		0.984513	N	N	86.7441	N			N
199	I7	FALSE	rara2b	tu3	UNKNOWN	SYBR	None				1.48596	0.480594	4.59447	27.468	26.4628	1.01494		0.530933	1.01592	0.586542	-0.571395	TRUE	0.394707	TRUE	3	22	Amp		0.978612	N	N	86.7441	Y			N
200	I8	FALSE	rara2b	tu3	UNKNOWN	SYBR	None				1.48596	0.480594	4.59447	26.482	26.4628	1.01494		0.530933	1.01592	0.586542	-0.571395	TRUE	0.394707	TRUE	3	20	Amp		0.98066	N	N	86.8565	Y			N
201	I9	FALSE	rara2b	tu3	UNKNOWN	SYBR	None				1.48596	0.480594	4.59447	25.4384	26.4628	1.01494		0.530933	1.01592	0.586542	-0.571395	TRUE	0.394707	TRUE	3	19	Amp		0.956228	N	N	86.9856	Y			N
202	I10	FALSE	rara2b	cobll1a1	UNKNOWN	SYBR	None				1.87969	1.6069	2.19878	26.2089	26.0565	0.133869		0.124601	0.14112	0.0814757	-0.910491	TRUE	0.36682	TRUE	3	20	Amp		0.95077	N	N	86.9856	N			N
203	I11	FALSE	rara2b	cobll1a1	UNKNOWN	SYBR	None				1.87969	1.6069	2.19878	26.0024	26.0565	0.133869		0.124601	0.14112	0.0814757	-0.910491	TRUE	0.36682	TRUE	3	20	Amp		0.970722	N	N	87.0981	N			N
204	I12	FALSE	rara2b	cobll1a1	UNKNOWN	SYBR	None				1.87969	1.6069	2.19878	25.9581	26.0565	0.133869		0.124601	0.14112	0.0814757	-0.910491	TRUE	0.36682	TRUE	3	21	Amp		0.946693	N	N	86.9856	N			N
205	I13	FALSE	rara2b	cobll1a2	UNKNOWN	SYBR	None				3.04696	2.84683	3.26116	24.8777	24.8341	0.0417695		-1.0978	0.0611456	0.0353024	-1.60737	TRUE	0.284124	TRUE	3	20	Amp		0.981737	N	N	86.812	N			N
206	I14	FALSE	rara2b	cobll1a2	UNKNOWN	SYBR	None				3.04696	2.84683	3.26116	24.83	24.8341	0.0417695		-1.0978	0.0611456	0.0353024	-1.60737	TRUE	0.284124	TRUE	3	20	Amp		0.989092	N	N	86.812	N			N
207	I15	FALSE	rara2b	cobll1a2	UNKNOWN	SYBR	None				3.04696	2.84683	3.26116	24.7945	24.8341	0.0417695		-1.0978	0.0611456	0.0353024	-1.60737	TRUE	0.284124	TRUE	3	20	Amp		0.995513	N	N	86.812	N			N
208	I16	FALSE	rara2b	cobll1a3	UNKNOWN	SYBR	None				3.088	2.69545	3.53772	26.4763	26.3803	0.113924		0.448404	0.122364	0.0706467	-1.62667	TRUE	0.357442	TRUE	3	20	Amp		0.987455	N	N	86.812	N			N
209	I17	FALSE	rara2b	cobll1a3	UNKNOWN	SYBR	None				3.088	2.69545	3.53772	26.4101	26.3803	0.113924		0.448404	0.122364	0.0706467	-1.62667	TRUE	0.357442	TRUE	3	21	Amp		0.980229	N	N	86.9228	N			N
210	I18	FALSE	rara2b	cobll1a3	UNKNOWN	SYBR	None				3.088	2.69545	3.53772	26.2544	26.3803	0.113924		0.448404	0.122364	0.0706467	-1.62667	TRUE	0.357442	TRUE	3	20	Amp		0.988178	N	N	87.035	N			N
Analysis Type	Singleplex
Endogenous Control	tu1
RQ Min/Max Confidence Level	95.0
Reference Sample	18s
