# Supplementary material for: Zebrafish cobll1a regulates lipid homeostasis via the RA signaling pathway
Source: Front Cell Dev Biol. 2024 Apr 18;12:1381362. doi: 10.3389/fcell.2024.1381362 (PMC11063382; doi:10.3389/fcell.2024.1381362)
Supplement: Supplementary file 3 [file DataSheet4.ZIP › fig5/rargaíórbp4.xls]

## Sheet: Results
Block Type	384-Well Block
Calibration Background is expired	Yes
Calibration Background performed on	09-20-2019
Calibration Pure Dye ABY is expired	Yes
Calibration Pure Dye ABY performed on	09-20-2019
Calibration Pure Dye CY5 is expired	Yes
Calibration Pure Dye CY5 performed on	09-20-2019
Calibration Pure Dye FAM is expired	Yes
Calibration Pure Dye FAM performed on	09-20-2019
Calibration Pure Dye JUN is expired	Yes
Calibration Pure Dye JUN performed on	09-20-2019
Calibration Pure Dye MUSTANG PURPLE is expired	Yes
Calibration Pure Dye MUSTANG PURPLE performed on	09-20-2019
Calibration Pure Dye NED is expired	Yes
Calibration Pure Dye NED performed on	09-20-2019
Calibration Pure Dye ROX is expired	Yes
Calibration Pure Dye ROX performed on	09-20-2019
Calibration Pure Dye SYBR is expired	Yes
Calibration Pure Dye SYBR performed on	09-20-2019
Calibration Pure Dye TAMRA is expired	Yes
Calibration Pure Dye TAMRA performed on	09-20-2019
Calibration Pure Dye VIC is expired	Yes
Calibration Pure Dye VIC performed on	09-20-2019
Calibration ROI is expired	Yes
Calibration ROI performed on	09-20-2019
Calibration Uniformity is expired	Yes
Calibration Uniformity performed on	09-20-2019
Chemistry	SYBR_GREEN
Date Created	2023-06-19 18:24:57 PM CST
Experiment Barcode
Experiment Comment
Experiment File Name	D:\zt\2023-06-19_162800.eds
Experiment Name	2023-06-19_162800
Experiment Run End Time	2023-06-19 18:13:59 PM CST
Experiment Type	Comparative Cт (ΔΔCт)
Instrument Name	272530212
Instrument Serial Number	272530212
Instrument Type	QuantStudio™ 5 System
Passive Reference	ROX
Post-read Stage/Step
Pre-read Stage/Step
Quantification Cycle Method	Ct
Signal Smoothing On	true
Stage where Melt Analysis is performed	Stage3
Stage/ Cycle where Ct Analysis is performed	Stage2, Step2
User Name
Well	Well Position	Omit	Sample Name	Target Name	Task	Reporter	Quencher	Quantity	Quantity Mean	Quantity SD	RQ	RQ Min	RQ Max	CT	Ct Mean	Ct SD	Delta Ct	Delta Ct Mean	Delta Ct SD	Delta Ct SE	Delta Delta Ct	Automatic Ct Threshold	Ct Threshold	Automatic Baseline	Baseline Start	Baseline End	Amp Status	Comments	Cq Conf	CQCONF	MTP	HIGHSD	Tm1	Tm2	Tm3	Tm4
145	G1	FALSE	18s	tu1	UNKNOWN	SYBR	None							15.9712	15.8599	0.0984628						TRUE	0.28624	TRUE	3	12	Amp		0.974577	N	N	N	79.7726
146	G2	FALSE	18s	tu1	UNKNOWN	SYBR	None							15.7842	15.8599	0.0984628						TRUE	0.28624	TRUE	3	12	Amp		0.974731	N	N	N	79.7726
147	G3	FALSE	18s	tu1	UNKNOWN	SYBR	None							15.8244	15.8599	0.0984628						TRUE	0.28624	TRUE	3	11	Amp		0.978725	N	N	N	79.7726
148	G4	FALSE	18s	tu2	UNKNOWN	SYBR	None				1	0.886933	1.12748	15.7974	15.8134	0.0443454		-0.0465053	0.107988	0.062347	0	TRUE	0.288123	TRUE	3	11	Amp		0.981457	N	N	N	79.6603
149	G5	FALSE	18s	tu2	UNKNOWN	SYBR	None				1	0.886933	1.12748	15.8636	15.8134	0.0443454		-0.0465053	0.107988	0.062347	0	TRUE	0.288123	TRUE	3	11	Amp		0.978322	N	N	N	79.4222
150	G6	FALSE	18s	tu2	UNKNOWN	SYBR	None				1	0.886933	1.12748	15.7793	15.8134	0.0443454		-0.0465053	0.107988	0.062347	0	TRUE	0.288123	TRUE	3	11	Amp		0.96199	N	N	N	79.4222
151	G7	FALSE	18s	tu3	UNKNOWN	SYBR	None				1	0.766985	1.30381	15.2806	15.4888	0.217513		-0.371143	0.238761	0.137849	0	TRUE	0.273905	TRUE	3	8	Amp		0.983516	N	N	N	79.31
152	G8	FALSE	18s	tu3	UNKNOWN	SYBR	None				1	0.766985	1.30381	15.4712	15.4888	0.217513		-0.371143	0.238761	0.137849	0	TRUE	0.273905	TRUE	3	11	Amp		0.953985	N	N	N	79.4222
153	G9	FALSE	18s	tu3	UNKNOWN	SYBR	None				1	0.766985	1.30381	15.7145	15.4888	0.217513		-0.371143	0.238761	0.137849	0	TRUE	0.273905	TRUE	3	12	Amp		0.960427	N	N	N	79.5583
154	G10	FALSE	18s	cobll1a1	UNKNOWN	SYBR	None				1	0.893869	1.11873	16.0066	16.0225	0.0223961		0.162545	0.100978	0.0582996	0	TRUE	0.231344	TRUE	3	11	Amp		0.958465	N	N	N	79.6707
155	G11	FALSE	18s	cobll1a1	UNKNOWN	SYBR	None				1	0.893869	1.11873	16.0481	16.0225	0.0223961		0.162545	0.100978	0.0582996	0	TRUE	0.231344	TRUE	3	12	Amp		0.947126	N	N	N	79.6707
156	G12	FALSE	18s	cobll1a1	UNKNOWN	SYBR	None				1	0.893869	1.11873	16.0127	16.0225	0.0223961		0.162545	0.100978	0.0582996	0	TRUE	0.231344	TRUE	3	12	Amp		0.984475	N	N	N	79.6707
157	G13	FALSE	18s	cobll1a2	UNKNOWN	SYBR	None				1	0.864449	1.15681	15.9596	15.8712	0.0865549		0.011234	0.131098	0.0756894	0	TRUE	0.269029	TRUE	3	11	Amp		0.953064	N	N	N	79.3847
158	G14	FALSE	18s	cobll1a2	UNKNOWN	SYBR	None				1	0.864449	1.15681	15.8672	15.8712	0.0865549		0.011234	0.131098	0.0756894	0	TRUE	0.269029	TRUE	3	9	Amp		0.976301	N	N	N	79.3847
159	G15	FALSE	18s	cobll1a2	UNKNOWN	SYBR	None				1	0.864449	1.15681	15.7867	15.8712	0.0865549		0.011234	0.131098	0.0756894	0	TRUE	0.269029	TRUE	3	9	Amp		0.991111	N	N	N	79.3847
160	G16	FALSE	18s	cobll1a3	UNKNOWN	SYBR	None				1	0.889722	1.12395	16.2892	16.3311	0.0369365		0.471147	0.105163	0.0607158	0	TRUE	0.260569	TRUE	3	10	Amp		0.981483	N	N	N	79.4967
161	G17	FALSE	18s	cobll1a3	UNKNOWN	SYBR	None				1	0.889722	1.12395	16.359	16.3311	0.0369365		0.471147	0.105163	0.0607158	0	TRUE	0.260569	TRUE	3	11	Amp		0.988039	N	N	N	79.5928
162	G18	FALSE	18s	cobll1a3	UNKNOWN	SYBR	None				1	0.889722	1.12395	16.345	16.3311	0.0369365		0.471147	0.105163	0.0607158	0	TRUE	0.260569	TRUE	3	12	Amp		0.989299	N	N	N	79.5928
289	M1	FALSE	rarga	tu1	UNKNOWN	SYBR	None							27.5191	27.4801	0.119491						TRUE	0.28624	TRUE	3	23	Amp		0.940367	N	N	N	84.491
290	M2	FALSE	rarga	tu1	UNKNOWN	SYBR	None							27.5753	27.4801	0.119491						TRUE	0.28624	TRUE	3	23	Amp		0.956837	N	Y	N	84.491	75.953
291	M3	FALSE	rarga	tu1	UNKNOWN	SYBR	None							27.346	27.4801	0.119491						TRUE	0.28624	TRUE	3	21	Amp		0.954502	N	Y	N	84.491	75.953
292	M4	FALSE	rarga	tu2	UNKNOWN	SYBR	None				1.80008	1.48603	2.18051	26.6781	26.5855	0.124488		-0.894568	0.172555	0.0996249	-0.848063	TRUE	0.288123	TRUE	3	22	Amp		0.964541	N	N	N	84.3786
293	M5	FALSE	rarga	tu2	UNKNOWN	SYBR	None				1.80008	1.48603	2.18051	26.6345	26.5855	0.124488		-0.894568	0.172555	0.0996249	-0.848063	TRUE	0.288123	TRUE	3	22	Amp		0.964526	N	Y	N	84.1374	75.7175
294	M6	FALSE	rarga	tu2	UNKNOWN	SYBR	None				1.80008	1.48603	2.18051	26.444	26.5855	0.124488		-0.894568	0.172555	0.0996249	-0.848063	TRUE	0.288123	TRUE	3	20	Amp		0.969826	N	N	N	84.1374
295	M7	FALSE	rarga	tu3	UNKNOWN	SYBR	None				1.84837	1.59903	2.13659	26.2118	26.2227	0.0522555		-1.2574	0.130417	0.0752964	-0.886256	TRUE	0.273905	TRUE	3	22	Amp		0.960324	N	N	N	84.1374
296	M8	FALSE	rarga	tu3	UNKNOWN	SYBR	None				1.84837	1.59903	2.13659	26.1768	26.2227	0.0522555		-1.2574	0.130417	0.0752964	-0.886256	TRUE	0.273905	TRUE	3	21	Amp		0.957664	N	N	N	84.1374
297	M9	FALSE	rarga	tu3	UNKNOWN	SYBR	None				1.84837	1.59903	2.13659	26.2796	26.2227	0.0522555		-1.2574	0.130417	0.0752964	-0.886256	TRUE	0.273905	TRUE	3	22	Amp		0.969358	N	N	N	84.2792
298	M10	FALSE	rarga	cobll1a1	UNKNOWN	SYBR	None				1.61227	0.692888	3.75154	27.3376	26.9536	0.75063		-0.526544	0.760081	0.438833	-0.689089	TRUE	0.231344	TRUE	3	22	Amp		0.971882	N	Y	Y	84.2792	75.9615
299	M11	FALSE	rarga	cobll1a1	UNKNOWN	SYBR	None				1.61227	0.692888	3.75154	26.0886	26.9536	0.75063		-0.526544	0.760081	0.438833	-0.689089	TRUE	0.231344	TRUE	3	21	Amp		0.979075	N	Y	Y	84.2792	76.2987
300	M12	FALSE	rarga	cobll1a1	UNKNOWN	SYBR	None				1.61227	0.692888	3.75154	27.4345	26.9536	0.75063		-0.526544	0.760081	0.438833	-0.689089	TRUE	0.231344	TRUE	3	22	Amp		0.974284	N	Y	Y	84.2792	76.0739
301	M13	FALSE	rarga	cobll1a2	UNKNOWN	SYBR	None				1.84903	1.58288	2.15993	26.68	26.6046	0.0727084		-0.875534	0.139873	0.0807559	-0.886768	TRUE	0.269029	TRUE	3	20	Amp		0.986746	N	Y	N	84.0906	75.5752
302	M14	FALSE	rarga	cobll1a2	UNKNOWN	SYBR	None				1.84903	1.58288	2.15993	26.5349	26.6046	0.0727084		-0.875534	0.139873	0.0807559	-0.886768	TRUE	0.269029	TRUE	3	20	Amp		0.983722	N	Y	N	84.0906	75.5752
303	M15	FALSE	rarga	cobll1a2	UNKNOWN	SYBR	None				1.84903	1.58288	2.15993	26.5988	26.6046	0.0727084		-0.875534	0.139873	0.0807559	-0.886768	TRUE	0.269029	TRUE	3	20	Amp		0.985317	N	Y	N	84.0906	75.6872
304	M16	FALSE	rarga	cobll1a3	UNKNOWN	SYBR	None				1.07327	0.914838	1.25914	27.7705	27.8492	0.0799087		0.369134	0.143748	0.0829928	-0.102013	TRUE	0.260569	TRUE	3	21	Amp		0.984882	N	N	N	84.0906
305	M17	FALSE	rarga	cobll1a3	UNKNOWN	SYBR	None				1.07327	0.914838	1.25914	27.8469	27.8492	0.0799087		0.369134	0.143748	0.0829928	-0.102013	TRUE	0.260569	TRUE	3	21	Amp		0.990717	N	N	N	84.2949
306	M18	FALSE	rarga	cobll1a3	UNKNOWN	SYBR	None				1.07327	0.914838	1.25914	27.9303	27.8492	0.0799087		0.369134	0.143748	0.0829928	-0.102013	TRUE	0.260569	TRUE	3	22	Amp		0.992071	N	N	N	84.2949
361	P1	FALSE	rbp4	tu1	UNKNOWN	SYBR	None							21.1988	20.9653	0.28522						TRUE	0.28624	TRUE	3	17	Amp		0.928518	N	N	N	82.8058
362	P2	FALSE	rbp4	tu1	UNKNOWN	SYBR	None							20.6474	20.9653	0.28522						TRUE	0.28624	TRUE	3	15	Amp		0.966429	N	N	N	82.8058
363	P3	FALSE	rbp4	tu1	UNKNOWN	SYBR	None							21.0497	20.9653	0.28522						TRUE	0.28624	TRUE	3	15	Amp		0.927449	N	N	N	82.6935
364	P4	FALSE	rbp4	tu2	UNKNOWN	SYBR	None				1.07565	0.779	1.48528	20.8372	20.8135	0.0546541		-0.151721	0.290409	0.167668	-0.105215	TRUE	0.288123	TRUE	3	16	Amp		0.956668	N	N	N	82.6935
365	P5	FALSE	rbp4	tu2	UNKNOWN	SYBR	None				1.07565	0.779	1.48528	20.8524	20.8135	0.0546541		-0.151721	0.290409	0.167668	-0.105215	TRUE	0.288123	TRUE	3	16	Amp		0.932533	N	N	N	82.5657
366	P6	FALSE	rbp4	tu2	UNKNOWN	SYBR	None				1.07565	0.779	1.48528	20.7511	20.8135	0.0546541		-0.151721	0.290409	0.167668	-0.105215	TRUE	0.288123	TRUE	3	16	Amp		0.958852	N	N	N	82.4534
367	P7	FALSE	rbp4	tu3	UNKNOWN	SYBR	None				0.402595	0.292895	0.55338	21.915	21.9067	0.0249191		0.941458	0.286306	0.165299	1.3126	TRUE	0.273905	TRUE	3	17	Amp		0.926614	N	N	N	82.3411
368	P8	FALSE	rbp4	tu3	UNKNOWN	SYBR	None				0.402595	0.292895	0.55338	21.8787	21.9067	0.0249191		0.941458	0.286306	0.165299	1.3126	TRUE	0.273905	TRUE	3	16	Amp		0.941628	N	N	N	82.4534
369	P9	FALSE	rbp4	tu3	UNKNOWN	SYBR	None				0.402595	0.292895	0.55338	21.9265	21.9067	0.0249191		0.941458	0.286306	0.165299	1.3126	TRUE	0.273905	TRUE	3	16	Amp		0.943089	N	N	N	82.5932
370	P10	FALSE	rbp4	cobll1a1	UNKNOWN	SYBR	None				0.468054	0.339004	0.646229	22.2793	22.2231	0.0541596		1.2578	0.290316	0.167614	1.09525	TRUE	0.231344	TRUE	3	17	Amp		0.939448	N	N	N	82.818
371	P11	FALSE	rbp4	cobll1a1	UNKNOWN	SYBR	None				0.468054	0.339004	0.646229	22.1713	22.2231	0.0541596		1.2578	0.290316	0.167614	1.09525	TRUE	0.231344	TRUE	3	16	Amp		0.944729	N	N	N	82.818
372	P12	FALSE	rbp4	cobll1a1	UNKNOWN	SYBR	None				0.468054	0.339004	0.646229	22.2186	22.2231	0.0541596		1.2578	0.290316	0.167614	1.09525	TRUE	0.231344	TRUE	3	16	Amp		0.962392	N	N	N	82.818
373	P13	FALSE	rbp4	cobll1a2	UNKNOWN	SYBR	None				1.24373	0.893796	1.73067	20.7315	20.6618	0.0840832		-0.303439	0.297355	0.171678	-0.314673	TRUE	0.269029	TRUE	3	15	Amp		0.954024	N	N	N	82.634
374	P14	FALSE	rbp4	cobll1a2	UNKNOWN	SYBR	None				1.24373	0.893796	1.73067	20.6856	20.6618	0.0840832		-0.303439	0.297355	0.171678	-0.314673	TRUE	0.269029	TRUE	3	15	Amp		0.963194	N	N	N	82.634
375	P15	FALSE	rbp4	cobll1a2	UNKNOWN	SYBR	None				1.24373	0.893796	1.73067	20.5684	20.6618	0.0840832		-0.303439	0.297355	0.171678	-0.314673	TRUE	0.269029	TRUE	3	15	Amp		0.966657	N	N	N	82.634
376	P16	FALSE	rbp4	cobll1a3	UNKNOWN	SYBR	None				0.470304	0.30048	0.736111	22.8489	22.5247	0.284996		1.55948	0.403204	0.23279	1.08833	TRUE	0.260569	TRUE	3	17	Amp		0.940819	N	N	N	82.5219
377	P17	FALSE	rbp4	cobll1a3	UNKNOWN	SYBR	None				0.470304	0.30048	0.736111	22.3135	22.5247	0.284996		1.55948	0.403204	0.23279	1.08833	TRUE	0.260569	TRUE	3	16	Amp		0.954322	N	N	N	82.7275
378	P18	FALSE	rbp4	cobll1a3	UNKNOWN	SYBR	None				0.470304	0.30048	0.736111	22.4118	22.5247	0.284996		1.55948	0.403204	0.23279	1.08833	TRUE	0.260569	TRUE	3	17	Amp		0.938238	N	N	N	82.8395
Analysis Type	Singleplex
Endogenous Control	tu1
RQ Min/Max Confidence Level	95.0
Reference Sample	18s
