# Supplementary material for: Zebrafish cobll1a regulates lipid homeostasis via the RA signaling pathway
Source: Front Cell Dev Biol. 2024 Apr 18;12:1381362. doi: 10.3389/fcell.2024.1381362 (PMC11063382; doi:10.3389/fcell.2024.1381362)
Supplement: Supplementary file 3 [file DataSheet4.ZIP › fig5/rargb.xls]

## Sheet: Results
Block Type	384-Well Block
Calibration Background is expired	Yes
Calibration Background performed on	09-20-2019
Calibration Pure Dye ABY is expired	Yes
Calibration Pure Dye ABY performed on	09-20-2019
Calibration Pure Dye CY5 is expired	Yes
Calibration Pure Dye CY5 performed on	09-20-2019
Calibration Pure Dye FAM is expired	Yes
Calibration Pure Dye FAM performed on	09-20-2019
Calibration Pure Dye JUN is expired	Yes
Calibration Pure Dye JUN performed on	09-20-2019
Calibration Pure Dye MUSTANG PURPLE is expired	Yes
Calibration Pure Dye MUSTANG PURPLE performed on	09-20-2019
Calibration Pure Dye NED is expired	Yes
Calibration Pure Dye NED performed on	09-20-2019
Calibration Pure Dye ROX is expired	Yes
Calibration Pure Dye ROX performed on	09-20-2019
Calibration Pure Dye SYBR is expired	Yes
Calibration Pure Dye SYBR performed on	09-20-2019
Calibration Pure Dye TAMRA is expired	Yes
Calibration Pure Dye TAMRA performed on	09-20-2019
Calibration Pure Dye VIC is expired	Yes
Calibration Pure Dye VIC performed on	09-20-2019
Calibration ROI is expired	Yes
Calibration ROI performed on	09-20-2019
Calibration Uniformity is expired	Yes
Calibration Uniformity performed on	09-20-2019
Chemistry	SYBR_GREEN
Date Created	2023-06-28 22:00:59 PM CST
Experiment Barcode
Experiment Comment
Experiment File Name	D:\LL\2023-06-28_195638.eds
Experiment Name	2023-06-28_195638
Experiment Run End Time	2023-06-28 21:43:44 PM CST
Experiment Type	Comparative Cт (ΔΔCт)
Instrument Name	272530212
Instrument Serial Number	272530212
Instrument Type	QuantStudio™ 5 System
Passive Reference	ROX
Post-read Stage/Step
Pre-read Stage/Step
Quantification Cycle Method	Ct
Signal Smoothing On	true
Stage where Melt Analysis is performed	Stage3
Stage/ Cycle where Ct Analysis is performed	Stage2, Step2
User Name
Well	Well Position	Omit	Sample Name	Target Name	Task	Reporter	Quencher	Quantity	Quantity Mean	Quantity SD	RQ	RQ Min	RQ Max	CT	Ct Mean	Ct SD	Delta Ct	Delta Ct Mean	Delta Ct SD	Delta Ct SE	Delta Delta Ct	Automatic Ct Threshold	Ct Threshold	Automatic Baseline	Baseline Start	Baseline End	Amp Status	Comments	Cq Conf	CQCONF	HIGHSD	Tm1	OUTLIERRG	MTP	NOISE	Tm2	Tm3	Tm4
241	K1	FALSE	TU1	18s	UNKNOWN	SYBR	None							19.9799	19.8447	0.127518						TRUE	0.786015	TRUE	3	14	Amp		0.97837	N	N	78.6622	N	N	N
242	K2	FALSE	TU1	18s	UNKNOWN	SYBR	None							19.7265	19.8447	0.127518						TRUE	0.786015	TRUE	3	12	Amp		0.981164	N	N	78.6622	N	N	N
243	K3	FALSE	TU1	18s	UNKNOWN	SYBR	None							19.8277	19.8447	0.127518						TRUE	0.786015	TRUE	3	15	Amp		0.983849	N	N	78.5498	N	N	N
244	K4	FALSE	TU2	18s	UNKNOWN	SYBR	None							18.0775	18.1858	0.121856						TRUE	0.786015	TRUE	3	12	Amp		0.983292	N	N	78.4374	N	N	N
245	K5	FALSE	TU2	18s	UNKNOWN	SYBR	None							18.1621	18.1858	0.121856						TRUE	0.786015	TRUE	3	10	Amp		0.973942	N	N	78.205	N	Y	N	86.4083	82.9247
246	K6	FALSE	TU2	18s	UNKNOWN	SYBR	None							18.3178	18.1858	0.121856						TRUE	0.786015	TRUE	3	12	Amp		0.983275	N	N	78.0927	N	N	N
247	K7	FALSE	TU3	18s	UNKNOWN	SYBR	None							18.9671	18.772	0.169122						TRUE	0.786015	TRUE	3	13	Amp		0.983133	N	N	77.9803	N	Y	N	86.2959
248	K8	FALSE	TU3	18s	UNKNOWN	SYBR	None							18.6825	18.772	0.169122						TRUE	0.786015	TRUE	3	11	Amp		0.978348	N	N	78.0927	N	Y	N	86.2959
249	K9	FALSE	TU3	18s	UNKNOWN	SYBR	None							18.6665	18.772	0.169122						TRUE	0.786015	TRUE	3	12	Amp		0.983826	N	N	78.219	N	Y	N	86.4286
250	K10	FALSE	cob1	18s	UNKNOWN	SYBR	None							17.6487	17.6012	0.0474265						TRUE	0.786015	TRUE	3	11	Amp		0.983989	N	N	78.219	N	Y	N	86.3162
251	K11	FALSE	cob1	18s	UNKNOWN	SYBR	None							17.601	17.6012	0.0474265						TRUE	0.786015	TRUE	3	10	Amp		0.987791	N	N	78.1066	N	Y	N	86.4286	82.8299
252	K12	FALSE	cob1	18s	UNKNOWN	SYBR	None							17.5538	17.6012	0.0474265						TRUE	0.786015	TRUE	3	12	Amp		0.99019	N	N	78.219	N	Y	N	86.5411
253	K13	FALSE	cob2	18s	UNKNOWN	SYBR	None							17.9504	18.049	0.0988587						TRUE	0.786015	TRUE	3	10	Amp		0.989784	N	N	78.1836	N	N	N
254	K14	FALSE	cob2	18s	UNKNOWN	SYBR	None							18.0486	18.049	0.0988587						TRUE	0.786015	TRUE	3	10	Amp		0.985804	N	N	78.1836	N	Y	N	86.3772
255	K15	FALSE	cob2	18s	UNKNOWN	SYBR	None							18.1481	18.049	0.0988587						TRUE	0.786015	TRUE	3	13	Amp		0.983778	N	N	78.1836	N	N	N
256	K16	FALSE	cob3	18s	UNKNOWN	SYBR	None							19.1501	19.0318	0.108683						TRUE	0.786015	TRUE	3	13	Amp		0.975255	N	N	78.1836	N	N	N
257	K17	FALSE	cob3	18s	UNKNOWN	SYBR	None							18.9364	19.0318	0.108683						TRUE	0.786015	TRUE	3	12	Amp		0.982951	N	N	78.4044	N	N	N
258	K18	FALSE	cob3	18s	UNKNOWN	SYBR	None							19.0089	19.0318	0.108683						TRUE	0.786015	TRUE	3	13	Amp		0.977902	N	N	78.2921	N	Y	N	86.3718
265	L1	FALSE	TU1	rargb	UNKNOWN	SYBR	None							27.3524	27.2982	0.0938962						TRUE	0.680301	TRUE	3	21	Amp		0.977539	N	N	83.6087	N	N	N
266	L2	FALSE	TU1	rargb	UNKNOWN	SYBR	None							27.1898	27.2982	0.0938962						TRUE	0.680301	TRUE	3	20	Amp		0.963926	N	N	83.4963	N	Y	N	86.1944
267	L3	FALSE	TU1	rargb	UNKNOWN	SYBR	None							27.3524	27.2982	0.0938962						TRUE	0.680301	TRUE	3	22	Amp		0.958542	N	N	83.3839	N	N	N
268	L4	FALSE	TU2	rargb	UNKNOWN	SYBR	None							26.0013	26.0417	0.172302						TRUE	0.680301	TRUE	3	21	Amp		0.972529	N	N	83.3839	N	N	N
269	L5	FALSE	TU2	rargb	UNKNOWN	SYBR	None							25.8933	26.0417	0.172302						TRUE	0.680301	TRUE	3	20	Amp		0.974655	N	N	83.3742	N	N	N
270	L6	FALSE	TU2	rargb	UNKNOWN	SYBR	None							26.2307	26.0417	0.172302						TRUE	0.680301	TRUE	3	19	Amp		0.976621	N	N	83.2618	N	N	N
271	L7	FALSE	TU3	rargb	UNKNOWN	SYBR	None							27.5255	27.4073	0.150208						TRUE	0.680301	TRUE	3	20	Amp		0.981762	N	N	83.2618	N	N	N
272	L8	FALSE	TU3	rargb	UNKNOWN	SYBR	None							27.4582	27.4073	0.150208						TRUE	0.680301	TRUE	3	21	Amp		0.974439	N	N	83.1495	N	Y	N	75.8452	85.8464
273	L9	FALSE	TU3	rargb	UNKNOWN	SYBR	None							27.2383	27.4073	0.150208						TRUE	0.680301	TRUE	3	20	Amp		0.98763	N	N	83.3922	N	N	N
274	L10	FALSE	cob1	rargb	UNKNOWN	SYBR	None							26.7208	26.5679	0.139496						TRUE	0.680301	TRUE	3	20	Amp		0.983861	N	N	83.3922	N	N	N
275	L11	FALSE	cob1	rargb	UNKNOWN	SYBR	None							26.4476	26.5679	0.139496						TRUE	0.680301	TRUE	3	19	Amp		0.976414	N	N	83.5047	N	N	N
276	L12	FALSE	cob1	rargb	UNKNOWN	SYBR	None							26.5353	26.5679	0.139496						TRUE	0.680301	TRUE	3	20	Amp		0.98164	N	N	83.5047	N	N	N
277	L13	FALSE	cob2	rargb	UNKNOWN	SYBR	None							26.5859	26.718	0.134663						TRUE	0.680301	TRUE	3	20	Amp		0.986532	N	N	85.816	N	Y	N	83.1222
278	L14	FALSE	cob2	rargb	UNKNOWN	SYBR	None							26.8551	26.718	0.134663						TRUE	0.680301	TRUE	3	19	Amp		0.986974	N	N	83.01	N	Y	N	85.7038
279	L15	FALSE	cob2	rargb	UNKNOWN	SYBR	None							26.7128	26.718	0.134663						TRUE	0.680301	TRUE	3	20	Amp		0.98814	N	N	83.1222	N	Y	N	85.816
280	L16	FALSE	cob3	rargb	UNKNOWN	SYBR	None							27.4654	27.1761	0.261294						TRUE	0.680301	TRUE	3	20	Amp		0.983148	N	N	83.2345	N	Y	N	75.8265
281	L17	FALSE	cob3	rargb	UNKNOWN	SYBR	None							26.9572	27.1761	0.261294						TRUE	0.680301	TRUE	3	21	Amp		0.982531	N	N	83.5663	N	Y	N	76.16	85.9229
282	L18	FALSE	cob3	rargb	UNKNOWN	SYBR	None							27.1058	27.1761	0.261294						TRUE	0.680301	TRUE	3	19	Amp		0.978967	N	N	83.4541	N	Y	N	86.1473
Analysis Type	Singleplex
Endogenous Control	actin
RQ Min/Max Confidence Level	95.0
Reference Sample	TU1
