# Supplementary material for: Zebrafish cobll1a regulates lipid homeostasis via the RA signaling pathway
Source: Front Cell Dev Biol. 2024 Apr 18;12:1381362. doi: 10.3389/fcell.2024.1381362 (PMC11063382; doi:10.3389/fcell.2024.1381362)
Supplement: Supplementary file 3 [file DataSheet4.ZIP › fig5/rdh10íóaldh1a2.xls]

## Sheet: Results
Block Type	384-Well Block
Calibration Background is expired	Yes
Calibration Background performed on	09-20-2019
Calibration Pure Dye ABY is expired	Yes
Calibration Pure Dye ABY performed on	09-20-2019
Calibration Pure Dye CY5 is expired	Yes
Calibration Pure Dye CY5 performed on	09-20-2019
Calibration Pure Dye FAM is expired	Yes
Calibration Pure Dye FAM performed on	09-20-2019
Calibration Pure Dye JUN is expired	Yes
Calibration Pure Dye JUN performed on	09-20-2019
Calibration Pure Dye MUSTANG PURPLE is expired	Yes
Calibration Pure Dye MUSTANG PURPLE performed on	09-20-2019
Calibration Pure Dye NED is expired	Yes
Calibration Pure Dye NED performed on	09-20-2019
Calibration Pure Dye ROX is expired	Yes
Calibration Pure Dye ROX performed on	09-20-2019
Calibration Pure Dye SYBR is expired	Yes
Calibration Pure Dye SYBR performed on	09-20-2019
Calibration Pure Dye TAMRA is expired	Yes
Calibration Pure Dye TAMRA performed on	09-20-2019
Calibration Pure Dye VIC is expired	Yes
Calibration Pure Dye VIC performed on	09-20-2019
Calibration ROI is expired	Yes
Calibration ROI performed on	09-20-2019
Calibration Uniformity is expired	Yes
Calibration Uniformity performed on	09-20-2019
Chemistry	SYBR_GREEN
Date Created	2023-06-06 19:31:43 PM CST
Experiment Barcode
Experiment Comment
Experiment File Name	D:\zt\2023-06-06_165432.eds
Experiment Name	2023-06-06_165432
Experiment Run End Time	2023-06-06 18:45:07 PM CST
Experiment Type	Comparative Cт (ΔΔCт)
Instrument Name	272530212
Instrument Serial Number	272530212
Instrument Type	QuantStudio™ 5 System
Passive Reference	ROX
Post-read Stage/Step
Pre-read Stage/Step
Quantification Cycle Method	Ct
Signal Smoothing On	true
Stage where Melt Analysis is performed	Stage3
Stage/ Cycle where Ct Analysis is performed	Stage2, Step2
User Name
Well	Well Position	Omit	Sample Name	Target Name	Task	Reporter	Quencher	Quantity	Quantity Mean	Quantity SD	RQ	RQ Min	RQ Max	CT	Ct Mean	Ct SD	Delta Ct	Delta Ct Mean	Delta Ct SD	Delta Ct SE	Delta Delta Ct	Automatic Ct Threshold	Ct Threshold	Automatic Baseline	Baseline Start	Baseline End	Amp Status	Comments	Cq Conf	HIGHSD	MTP	CQCONF	Tm1	OUTLIERRG	PRFLOW	Tm2	NOISE	Tm3	SPIKE	Tm4
73	D1	FALSE	18s	tu1	UNKNOWN	SYBR	None							17.2083	17.2238	0.0352913						TRUE	0.340275	TRUE	3	10	Amp		0.969161	N	Y	N	78.5392	N	N	73.9045	N		N
74	D2	FALSE	18s	tu1	UNKNOWN	SYBR	None							17.2642	17.2238	0.0352913						TRUE	0.340275	TRUE	3	12	Amp		0.971282	N	Y	N	78.4262	N	N	73.6784	N		N
75	D3	FALSE	18s	tu1	UNKNOWN	SYBR	None							17.1989	17.2238	0.0352913						TRUE	0.340275	TRUE	3	12	Amp		0.97019	N	Y	N	78.3131	N	N	73.7914	N		N
76	D4	FALSE	18s	tu2	UNKNOWN	SYBR	None				1	0.806075	1.24058	18.2329	18.0737	0.190785		0.849833	0.194022	0.112019	0	TRUE	0.917808	TRUE	3	12	Amp		0.960857	N	N	N	78.3131	N	N		N		N
77	D5	FALSE	18s	tu2	UNKNOWN	SYBR	None				1	0.806075	1.24058	18.1259	18.0737	0.190785		0.849833	0.194022	0.112019	0	TRUE	0.917808	TRUE	3	10	Amp		0.981433	N	N	N	78.1849	N	N		N		N
78	D6	FALSE	18s	tu2	UNKNOWN	SYBR	None				1	0.806075	1.24058	17.8622	18.0737	0.190785		0.849833	0.194022	0.112019	0	TRUE	0.917808	TRUE	3	11	Amp		0.986559	N	N	N	78.0719	N	N		N		N
79	D7	FALSE	18s	tu3	UNKNOWN	SYBR	None				1	0.937579	1.06658	18.3168	18.2639	0.0460394		1.04011	0.0580094	0.0334918	0	TRUE	0.906904	TRUE	3	11	Amp		0.984504	N	Y	N	77.959	N	N	72.9892	N		N
80	D8	FALSE	18s	tu3	UNKNOWN	SYBR	None				1	0.937579	1.06658	18.2426	18.2639	0.0460394		1.04011	0.0580094	0.0334918	0	TRUE	0.906904	TRUE	3	12	Amp		0.982602	N	Y	N	77.959	N	N	86.2043	N	73.328	N
81	D9	FALSE	18s	tu3	UNKNOWN	SYBR	None				1	0.937579	1.06658	18.2325	18.2639	0.0460394		1.04011	0.0580094	0.0334918	0	TRUE	0.906904	TRUE	3	12	Amp		0.983659	N	Y	N	78.2069	N	N	73.3442	N		N
82	D10	FALSE	18s	cobll1a1	UNKNOWN	SYBR	None				1	0.95358	1.04868	18.0955	18.1025	0.0241782		0.878659	0.0427792	0.0246986	0	TRUE	0.768895	TRUE	3	11	Amp		0.984703	N	Y	N	78.2069	N	N	73.4573	N	86.3492	N
83	D11	FALSE	18s	cobll1a1	UNKNOWN	SYBR	None				1	0.95358	1.04868	18.0826	18.1025	0.0241782		0.878659	0.0427792	0.0246986	0	TRUE	0.768895	TRUE	3	12	Amp		0.983695	N	Y	N	78.2069	N	N	73.4573	N		N
84	D12	FALSE	18s	cobll1a1	UNKNOWN	SYBR	None				1	0.95358	1.04868	18.1294	18.1025	0.0241782		0.878659	0.0427792	0.0246986	0	TRUE	0.768895	TRUE	3	13	Amp		0.984249	N	Y	N	78.2069	N	N	86.3492	N	73.5703	N
85	D13	FALSE	18s	cobll1a2	UNKNOWN	SYBR	None				1	0.704482	1.41948	17.6699	18.0313	0.313285		0.807421	0.315266	0.182019	0	TRUE	0.924173	TRUE	3	11	Amp		0.989558	N	N	N	78.0375	N	N		N		N
86	D14	FALSE	18s	cobll1a2	UNKNOWN	SYBR	None				1	0.704482	1.41948	18.2265	18.0313	0.313285		0.807421	0.315266	0.182019	0	TRUE	0.924173	TRUE	3	12	Amp		0.986358	N	N	N	78.1502	N	N		N		N
87	D15	FALSE	18s	cobll1a2	UNKNOWN	SYBR	None				1	0.704482	1.41948	18.1974	18.0313	0.313285		0.807421	0.315266	0.182019	0	TRUE	0.924173	TRUE	3	12	Amp		0.984625	N	N	N	78.1502	N	N		N		N
88	D16	FALSE	18s	cobll1a3	UNKNOWN	SYBR	None				1	0.862936	1.15883	18.8422	18.6957	0.127895		1.47182	0.132675	0.0765998	0	TRUE	1.04801	TRUE	3	13	Amp		0.988631	N	Y	N	78.0375	N	N	73.3027	N		N
89	D17	FALSE	18s	cobll1a3	UNKNOWN	SYBR	None				1	0.862936	1.15883	18.6384	18.6957	0.127895		1.47182	0.132675	0.0765998	0	TRUE	1.04801	TRUE	3	13	Amp		0.978634	N	Y	N	78.2598	N	N	73.413	N		N
90	D18	FALSE	18s	cobll1a3	UNKNOWN	SYBR	None				1	0.862936	1.15883	18.6064	18.6957	0.127895		1.47182	0.132675	0.0765998	0	TRUE	1.04801	TRUE	3	10	Amp		0.988531	N	N	N	78.3725	N	N		N		N
163	G19	FALSE	rdh10	tu1	UNKNOWN	SYBR	None							26.1916	26.2301	0.0532765						TRUE	0.340275	TRUE	3	21	Amp		0.991444	N	N	N	86.1498	N	N		N		N
164	G20	FALSE	rdh10	tu1	UNKNOWN	SYBR	None							26.2909	26.2301	0.0532765						TRUE	0.340275	TRUE	3	19	Amp		0.987942	N	N	N	86.1498	N	N		N		N
165	G21	FALSE	rdh10	tu1	UNKNOWN	SYBR	None							26.2078	26.2301	0.0532765						TRUE	0.340275	TRUE	3	20	Amp		0.991444	N	N	N	86.1431	N	N		N		N
166	G22	FALSE	rdh10	tu2	UNKNOWN	SYBR	None				0.689939	0.644945	0.738072	27.6253	27.6154	0.0290774		1.38529	0.060695	0.0350423	0.53546	TRUE	0.917808	TRUE	3	22	Amp		0.989307	N	N	N	86.0304	N	N		N		N
167	G23	FALSE	rdh10	tu2	UNKNOWN	SYBR	None				0.689939	0.644945	0.738072	27.6382	27.6154	0.0290774		1.38529	0.060695	0.0350423	0.53546	TRUE	0.917808	TRUE	3	19	Amp		0.988982	N	N	N	85.9177	N	N		N		N
168	G24	FALSE	rdh10	tu2	UNKNOWN	SYBR	None				0.689939	0.644945	0.738072	27.5826	27.6154	0.0290774		1.38529	0.060695	0.0350423	0.53546	TRUE	0.917808	TRUE	3	22	Amp		0.983979	N	N	N	85.9177	N	N		N		N
169	H1	FALSE	apoa4b1	tu1	UNKNOWN	SYBR	None							20.8401	20.5121	0.308949						TRUE	0.340275	TRUE	3	15	Amp		0.99149	N	N	N	76.3914	N	N		N		N
187	H19	FALSE	rdh10	tu3	UNKNOWN	SYBR	None				0.441341	0.370272	0.52605	28.288	28.4502	0.148771		2.22015	0.158022	0.0912343	1.18004	TRUE	0.906904	TRUE	3	22	Amp		0.97417	N	N	N	86.1498	N	N		N		N
188	H20	FALSE	rdh10	tu3	UNKNOWN	SYBR	None				0.441341	0.370272	0.52605	28.5802	28.4502	0.148771		2.22015	0.158022	0.0912343	1.18004	TRUE	0.906904	TRUE	3	20	Amp		0.976405	N	N	N	86.0371	N	N		N		N
189	H21	FALSE	rdh10	tu3	UNKNOWN	SYBR	None				0.441341	0.370272	0.52605	28.4825	28.4502	0.148771		2.22015	0.158022	0.0912343	1.18004	TRUE	0.906904	TRUE	3	19	Amp		0.988904	N	N	N	86.0304	N	N		N		N
190	H22	FALSE	rdh10	cobll1a1	UNKNOWN	SYBR	None				0.51264	0.40856	0.643235	27.8516	28.0727	0.197174		1.84264	0.204245	0.117921	0.963982	TRUE	0.768895	TRUE	3	21	Amp		0.987659	N	N	N	86.0304	N	N		N		N
191	H23	FALSE	rdh10	cobll1a1	UNKNOWN	SYBR	None				0.51264	0.40856	0.643235	28.2302	28.0727	0.197174		1.84264	0.204245	0.117921	0.963982	TRUE	0.768895	TRUE	3	22	Amp		0.991584	N	N	N	85.9177	N	N		N		N
192	H24	FALSE	rdh10	cobll1a1	UNKNOWN	SYBR	None				0.51264	0.40856	0.643235	28.1363	28.0727	0.197174		1.84264	0.204245	0.117921	0.963982	TRUE	0.768895	TRUE	3	19	Amp		0.985734	N	N	N	85.805	N	N		N		N
211	I19	FALSE	rdh10	cobll1a2	UNKNOWN	SYBR	None				0.816581	0.730068	0.913344	27.2803	27.3298	0.085558		1.09975	0.10079	0.0581909	0.292333	TRUE	0.924173	TRUE	3	20	Amp		0.988098	N	N	N	86.1498	N	N		N		N
212	I20	FALSE	rdh10	cobll1a2	UNKNOWN	SYBR	None				0.816581	0.730068	0.913344	27.4286	27.3298	0.085558		1.09975	0.10079	0.0581909	0.292333	TRUE	0.924173	TRUE	3	20	Amp		0.974824	N	N	N	86.1498	N	N		N		N
213	I21	FALSE	rdh10	cobll1a2	UNKNOWN	SYBR	None				0.816581	0.730068	0.913344	27.2806	27.3298	0.085558		1.09975	0.10079	0.0581909	0.292333	TRUE	0.924173	TRUE	3	21	Amp		0.983401	N	N	N	86.1431	N	N		N		N
214	I22	FALSE	rdh10	cobll1a3	UNKNOWN	SYBR	None				0.562757	0.487931	0.649057	28.5894	28.5313	0.116833		2.30124	0.128407	0.0741357	0.829416	TRUE	1.04801	TRUE	3	22	Amp		0.985417	N	N	N	86.0304	N	N		N		N
215	I23	FALSE	rdh10	cobll1a3	UNKNOWN	SYBR	None				0.562757	0.487931	0.649057	28.6077	28.5313	0.116833		2.30124	0.128407	0.0741357	0.829416	TRUE	1.04801	TRUE	3	22	Amp		0.983557	N	N	N	85.9177	N	N		N		N
216	I24	FALSE	rdh10	cobll1a3	UNKNOWN	SYBR	None				0.562757	0.487931	0.649057	28.3968	28.5313	0.116833		2.30124	0.128407	0.0741357	0.829416	TRUE	1.04801	TRUE	3	18	Amp		0.981086	N	N	N	85.9177	N	N		N		N
217	J1	FALSE	aldhla2	tu1	UNKNOWN	SYBR	None							25.554	25.4527	0.156798						TRUE	0.340275	TRUE	3	20	Amp		0.988567	N	N	N	81.5913	N	N		N		N
218	J2	FALSE	aldhla2	tu1	UNKNOWN	SYBR	None							25.5321	25.4527	0.156798						TRUE	0.340275	TRUE	3	20	Amp		0.984959	N	N	N	81.4783	N	N		N		N
219	J3	FALSE	aldhla2	tu1	UNKNOWN	SYBR	None							25.2721	25.4527	0.156798						TRUE	0.340275	TRUE	3	18	Amp		0.988173	N	N	N	81.4783	N	N		N		N
220	J4	FALSE	aldhla2	tu2	UNKNOWN	SYBR	None				0.794539	0.558093	1.13116	26.8957	26.6344	0.27656		1.18164	0.317916	0.183549	0.331809	TRUE	0.917808	TRUE	3	21	Amp		0.989586	N	N	N	81.3652	N	N		N		N
221	J5	FALSE	aldhla2	tu2	UNKNOWN	SYBR	None				0.794539	0.558093	1.13116	26.3447	26.6344	0.27656		1.18164	0.317916	0.183549	0.331809	TRUE	0.917808	TRUE	3	20	Amp		0.986354	N	N	N	81.1216	N	N		N		N
222	J6	FALSE	aldhla2	tu2	UNKNOWN	SYBR	None				0.794539	0.558093	1.13116	26.6628	26.6344	0.27656		1.18164	0.317916	0.183549	0.331809	TRUE	0.917808	TRUE	3	20	Amp		0.991544	N	N	N	81.1216	N	N		N		N
223	J7	FALSE	aldhla2	tu3	UNKNOWN	SYBR	None				0.630823	0.519545	0.765936	27.2279	27.1575	0.0769605		1.70481	0.174666	0.100844	0.664692	TRUE	0.906904	TRUE	3	20	Amp		0.973607	N	N	N	81.0086	N	N		N		N
224	J8	FALSE	aldhla2	tu3	UNKNOWN	SYBR	None				0.630823	0.519545	0.765936	27.1694	27.1575	0.0769605		1.70481	0.174666	0.100844	0.664692	TRUE	0.906904	TRUE	3	20	Amp		0.980254	N	N	N	81.1216	N	N		N		N
225	J9	FALSE	aldhla2	tu3	UNKNOWN	SYBR	None				0.630823	0.519545	0.765936	27.0754	27.1575	0.0769605		1.70481	0.174666	0.100844	0.664692	TRUE	0.906904	TRUE	3	18	Amp		0.984324	N	N	N	81.2603	N	N		N		N
226	J10	FALSE	aldhla2	cobll1a1	UNKNOWN	SYBR	None				0.681602	0.557677	0.833067	26.9867	26.8844	0.0896194		1.43166	0.180602	0.104271	0.552998	TRUE	0.768895	TRUE	3	18	Amp		0.991359	N	N	N	81.2603	N	N		N		N
227	J11	FALSE	aldhla2	cobll1a1	UNKNOWN	SYBR	None				0.681602	0.557677	0.833067	26.8467	26.8844	0.0896194		1.43166	0.180602	0.104271	0.552998	TRUE	0.768895	TRUE	3	21	Amp		0.940099	N	N	N	81.3734	N	N		N		N
228	J12	FALSE	aldhla2	cobll1a1	UNKNOWN	SYBR	None				0.681602	0.557677	0.833067	26.8198	26.8844	0.0896194		1.43166	0.180602	0.104271	0.552998	TRUE	0.768895	TRUE	3	20	Amp		0.993238	N	N	N	81.2603	N	N		N		N
229	J13	FALSE	aldhla2	cobll1a2	UNKNOWN	SYBR	None				1.02375	0.776345	1.35	26.071	26.2263	0.193392		0.773556	0.24897	0.143743	-0.0338643	TRUE	0.924173	TRUE	3	17	Amp		0.989252	N	N	N	81.0812	N	N		N		N
230	J14	FALSE	aldhla2	cobll1a2	UNKNOWN	SYBR	None				1.02375	0.776345	1.35	26.165	26.2263	0.193392		0.773556	0.24897	0.143743	-0.0338643	TRUE	0.924173	TRUE	3	19	Amp		0.979448	N	N	N	81.0812	N	N		N		N
231	J15	FALSE	aldhla2	cobll1a2	UNKNOWN	SYBR	None				1.02375	0.776345	1.35	26.4429	26.2263	0.193392		0.773556	0.24897	0.143743	-0.0338643	TRUE	0.924173	TRUE	3	19	Amp		0.987647	N	N	N	81.194	N	N		N		N
232	J16	FALSE	aldhla2	cobll1a3	UNKNOWN	SYBR	None				0.67092	0.521087	0.863837	27.6203	27.5004	0.164783		2.04761	0.227462	0.131325	0.575787	TRUE	1.04801	TRUE	3	21	Amp		0.988683	N	N	N	81.0812	N	N		N		N
233	J17	FALSE	aldhla2	cobll1a3	UNKNOWN	SYBR	None				0.67092	0.521087	0.863837	27.3125	27.5004	0.164783		2.04761	0.227462	0.131325	0.575787	TRUE	1.04801	TRUE	3	21	Amp		0.982687	N	N	N	81.1904	N	N		N		N
234	J18	FALSE	aldhla2	cobll1a3	UNKNOWN	SYBR	None				0.67092	0.521087	0.863837	27.5683	27.5004	0.164783		2.04761	0.227462	0.131325	0.575787	TRUE	1.04801	TRUE	3	21	Amp		0.984584	N	N	N	81.1904	N	N		N		N
Analysis Type	Singleplex
Endogenous Control	tu1
RQ Min/Max Confidence Level	95.0
Reference Sample	18s
