# Supplementary material for: Zebrafish cobll1a regulates lipid homeostasis via the RA signaling pathway
Source: Front Cell Dev Biol. 2024 Apr 18;12:1381362. doi: 10.3389/fcell.2024.1381362 (PMC11063382; doi:10.3389/fcell.2024.1381362)
Supplement: Supplementary file 3 [file DataSheet4.ZIP › fig5/stra6.xls]

## Sheet: Results
Block Type	384-Well Block
Calibration Background is expired	Yes
Calibration Background performed on	09-20-2019
Calibration Pure Dye ABY is expired	Yes
Calibration Pure Dye ABY performed on	09-20-2019
Calibration Pure Dye CY5 is expired	Yes
Calibration Pure Dye CY5 performed on	09-20-2019
Calibration Pure Dye FAM is expired	Yes
Calibration Pure Dye FAM performed on	09-20-2019
Calibration Pure Dye JUN is expired	Yes
Calibration Pure Dye JUN performed on	09-20-2019
Calibration Pure Dye MUSTANG PURPLE is expired	Yes
Calibration Pure Dye MUSTANG PURPLE performed on	09-20-2019
Calibration Pure Dye NED is expired	Yes
Calibration Pure Dye NED performed on	09-20-2019
Calibration Pure Dye ROX is expired	Yes
Calibration Pure Dye ROX performed on	09-20-2019
Calibration Pure Dye SYBR is expired	Yes
Calibration Pure Dye SYBR performed on	09-20-2019
Calibration Pure Dye TAMRA is expired	Yes
Calibration Pure Dye TAMRA performed on	09-20-2019
Calibration Pure Dye VIC is expired	Yes
Calibration Pure Dye VIC performed on	09-20-2019
Calibration ROI is expired	Yes
Calibration ROI performed on	09-20-2019
Calibration Uniformity is expired	Yes
Calibration Uniformity performed on	09-20-2019
Chemistry	SYBR_GREEN
Date Created	2023-06-27 18:45:32 PM CST
Experiment Barcode
Experiment Comment
Experiment File Name	D:\zt\2023-06-27_165055.eds
Experiment Name	2023-06-27_165055
Experiment Run End Time	2023-06-27 18:35:08 PM CST
Experiment Type	Comparative Cт (ΔΔCт)
Instrument Name	272530212
Instrument Serial Number	272530212
Instrument Type	QuantStudio™ 5 System
Passive Reference	ROX
Post-read Stage/Step
Pre-read Stage/Step
Quantification Cycle Method	Ct
Signal Smoothing On	true
Stage where Melt Analysis is performed	Stage3
Stage/ Cycle where Ct Analysis is performed	Stage2, Step2
User Name
Well	Well Position	Omit	Sample Name	Target Name	Task	Reporter	Quencher	Quantity	Quantity Mean	Quantity SD	RQ	RQ Min	RQ Max	CT	Ct Mean	Ct SD	Delta Ct	Delta Ct Mean	Delta Ct SD	Delta Ct SE	Delta Delta Ct	Automatic Ct Threshold	Ct Threshold	Automatic Baseline	Baseline Start	Baseline End	Amp Status	Comments	Cq Conf	MTP	CQCONF	OUTLIERRG	Tm1	HIGHSD	Tm2	Tm3	Tm4
1	A1	FALSE	18s	tu1	UNKNOWN	SYBR	None							13.6405	15.3109	1.51479						TRUE	0.0696434	TRUE	3	11	Amp		0.488465	N	Y	N	79.7989	Y
2	A2	FALSE	18s	tu1	UNKNOWN	SYBR	None							16.5953	15.3109	1.51479						TRUE	0.0696434	TRUE	3	14	Amp		0.958717	N	N	N	79.6857	Y
3	A3	FALSE	18s	tu1	UNKNOWN	SYBR	None							15.697	15.3109	1.51479						TRUE	0.0696434	TRUE	3	11	Amp		0.981607	N	N	N	79.6857	Y
4	A4	FALSE	18s	tu2	UNKNOWN	SYBR	None				1	0.185782	5.38265	15.7247	15.7174	0.0160634		0.406509	1.51488	0.874614	0	TRUE	0.100973	TRUE	3	13	Amp		0.981147	N	N	N	79.5726	N
5	A5	FALSE	18s	tu2	UNKNOWN	SYBR	None				1	0.185782	5.38265	15.699	15.7174	0.0160634		0.406509	1.51488	0.874614	0	TRUE	0.100973	TRUE	3	12	Amp		0.960046	N	N	N	79.4481	N
6	A6	FALSE	18s	tu2	UNKNOWN	SYBR	None				1	0.185782	5.38265	15.7285	15.7174	0.0160634		0.406509	1.51488	0.874614	0	TRUE	0.100973	TRUE	3	12	Amp		0.953392	N	N	N	79.3351	N
7	A7	FALSE	18s	tu3	UNKNOWN	SYBR	None				1	0.183499	5.44963	15.5465	15.3992	0.184671		0.0882416	1.52601	0.88104	0	TRUE	0.0959617	TRUE	3	12	Amp		0.93382	N	N	N	79.222	N
8	A8	FALSE	18s	tu3	UNKNOWN	SYBR	None				1	0.183499	5.44963	15.459	15.3992	0.184671		0.0882416	1.52601	0.88104	0	TRUE	0.0959617	TRUE	3	12	Amp		0.95493	N	N	N	79.3351	N
9	A9	FALSE	18s	tu3	UNKNOWN	SYBR	None				1	0.183499	5.44963	15.192	15.3992	0.184671		0.0882416	1.52601	0.88104	0	TRUE	0.0959617	TRUE	3	10	Amp		0.973039	N	N	N	79.4658	N
10	A10	FALSE	18s	cobll1a1	UNKNOWN	SYBR	None				1	0.184729	5.41334	15.9918	16.0429	0.125649		0.732016	1.51999	0.877568	0	TRUE	0.105207	TRUE	3	12	Amp		0.95991	N	N	N	79.5789	N
11	A11	FALSE	18s	cobll1a1	UNKNOWN	SYBR	None				1	0.184729	5.41334	15.9509	16.0429	0.125649		0.732016	1.51999	0.877568	0	TRUE	0.105207	TRUE	3	12	Amp		0.979773	N	N	N	79.5789	N
12	A12	FALSE	18s	cobll1a1	UNKNOWN	SYBR	None				1	0.184729	5.41334	16.1861	16.0429	0.125649		0.732016	1.51999	0.877568	0	TRUE	0.105207	TRUE	3	12	Amp		0.977508	N	N	N	79.4658	N
13	A13	FALSE	18s	cobll1a2	UNKNOWN	SYBR	None				1	0.18341	5.45226	16.736	16.5873	0.188232		1.27642	1.52644	0.881291	0	TRUE	0.127213	TRUE	3	12	Amp		0.960782	N	N	N	79.3035	N
14	A14	FALSE	18s	cobll1a2	UNKNOWN	SYBR	None				1	0.18341	5.45226	16.6504	16.5873	0.188232		1.27642	1.52644	0.881291	0	TRUE	0.127213	TRUE	3	13	Amp		0.978589	N	N	N	79.3035	N
15	A15	FALSE	18s	cobll1a2	UNKNOWN	SYBR	None				1	0.18341	5.45226	16.3757	16.5873	0.188232		1.27642	1.52644	0.881291	0	TRUE	0.127213	TRUE	3	11	Amp		0.973674	N	N	N	79.3035	N
16	A16	FALSE	18s	cobll1a3	UNKNOWN	SYBR	None				1	0.145014	6.8959	15.6124	15.3737	0.85178		0.0628036	1.73785	1.00335	0	TRUE	0.0548238	TRUE	3	12	Amp		0.970504	N	N	N	79.3035	Y
17	A17	FALSE	18s	cobll1a3	UNKNOWN	SYBR	None				1	0.145014	6.8959	16.0807	15.3737	0.85178		0.0628036	1.73785	1.00335	0	TRUE	0.0548238	TRUE	3	14	Amp		0.982961	N	N	N	79.4194	Y
18	A18	FALSE	18s	cobll1a3	UNKNOWN	SYBR	None				1	0.145014	6.8959	14.4281	15.3737	0.85178		0.0628036	1.73785	1.00335	0	TRUE	0.0548238	TRUE	3	10	Amp		0.864106	N	N	N	79.4194	Y
121	F1	FALSE	stra6	tu1	UNKNOWN	SYBR	None							27.9449	27.7077	0.270262						TRUE	0.0696434	TRUE	3	24	Amp		0.608052	N	Y	N	83.4192	N
122	F2	FALSE	stra6	tu1	UNKNOWN	SYBR	None							27.7648	27.7077	0.270262						TRUE	0.0696434	TRUE	3	25	Amp		0.582813	N	Y	N	83.4192	N
123	F3	FALSE	stra6	tu1	UNKNOWN	SYBR	None							27.4135	27.7077	0.270262						TRUE	0.0696434	TRUE	3	24	Amp		0.621617	N	Y	N	83.306	N
124	F4	FALSE	stra6	tu2	UNKNOWN	SYBR	None				2.23956	1.53616	3.26505	27.0232	26.951	0.205136		-0.756709	0.339297	0.195893	-1.16322	TRUE	0.100973	TRUE	3	24	Amp		0.641993	N	Y	N	83.306	N
125	F5	FALSE	stra6	tu2	UNKNOWN	SYBR	None				2.23956	1.53616	3.26505	27.1103	26.951	0.205136		-0.756709	0.339297	0.195893	-1.16322	TRUE	0.100973	TRUE	3	23	Amp		0.678664	N	Y	N	83.0662	N
126	F6	FALSE	stra6	tu2	UNKNOWN	SYBR	None				2.23956	1.53616	3.26505	26.7195	26.951	0.205136		-0.756709	0.339297	0.195893	-1.16322	TRUE	0.100973	TRUE	3	22	Amp		0.721593	N	Y	N	82.9531	N
127	F7	FALSE	stra6	tu3	UNKNOWN	SYBR	None				1.40258	0.980488	2.00639	27.1622	27.3079	0.175455		-0.399844	0.322221	0.186034	-0.488085	TRUE	0.0959617	TRUE	3	23	Amp		0.741422	N	Y	N	82.9531	N
128	F8	FALSE	stra6	tu3	UNKNOWN	SYBR	None				1.40258	0.980488	2.00639	27.2587	27.3079	0.175455		-0.399844	0.322221	0.186034	-0.488085	TRUE	0.0959617	TRUE	3	23	Amp		0.658053	N	Y	N	83.0662	N
129	F9	FALSE	stra6	tu3	UNKNOWN	SYBR	None				1.40258	0.980488	2.00639	27.5027	27.3079	0.175455		-0.399844	0.322221	0.186034	-0.488085	TRUE	0.0959617	TRUE	3	23	Amp		0.714387	N	Y	N	83.2005	N
130	F10	FALSE	stra6	cobll1a1	UNKNOWN	SYBR	None				1.49646	1.10426	2.02796	27.8184	27.8582	0.0422122		0.150464	0.273539	0.157928	-0.581553	TRUE	0.105207	TRUE	3	24	Amp		0.616758	N	Y	N	83.2005	N
131	F11	FALSE	stra6	cobll1a1	UNKNOWN	SYBR	None				1.49646	1.10426	2.02796	27.9025	27.8582	0.0422122		0.150464	0.273539	0.157928	-0.581553	TRUE	0.105207	TRUE	3	24	Amp		0.649084	N	Y	N	83.2005	N
132	F12	FALSE	stra6	cobll1a1	UNKNOWN	SYBR	None				1.49646	1.10426	2.02796	27.8536	27.8582	0.0422122		0.150464	0.273539	0.157928	-0.581553	TRUE	0.105207	TRUE	3	24	Amp		0.582134	N	Y	N	83.3136	N
133	F13	FALSE	stra6	cobll1a2	UNKNOWN	SYBR	None				3.67656	2.64787	5.10489	26.9739	27.1058	0.119252		-0.601934	0.295403	0.170551	-1.87836	TRUE	0.127213	TRUE	3	23	Amp		0.724938	N	Y	N	83.0286	N
134	F14	FALSE	stra6	cobll1a2	UNKNOWN	SYBR	None				3.67656	2.64787	5.10489	27.206	27.1058	0.119252		-0.601934	0.295403	0.170551	-1.87836	TRUE	0.127213	TRUE	3	23	Amp		0.735896	N	Y	N	83.0286	N
135	F15	FALSE	stra6	cobll1a2	UNKNOWN	SYBR	None				3.67656	2.64787	5.10489	27.1375	27.1058	0.119252		-0.601934	0.295403	0.170551	-1.87836	TRUE	0.127213	TRUE	3	23	Amp		0.683154	N	Y	N	83.0286	N
136	F16	FALSE	stra6	cobll1a3	UNKNOWN	SYBR	None				1.29658	0.660008	2.54711	27.3483	27.3958	0.544311		-0.311905	0.607714	0.350864	-0.374709	TRUE	0.0548238	TRUE	3	24	Amp		0.55184	N	Y	N	83.0286	Y
137	F17	FALSE	stra6	cobll1a3	UNKNOWN	SYBR	None				1.29658	0.660008	2.54711	27.9623	27.3958	0.544311		-0.311905	0.607714	0.350864	-0.374709	TRUE	0.0548238	TRUE	3	24	Amp		0.630057	N	Y	N	83.0322	Y
138	F18	FALSE	stra6	cobll1a3	UNKNOWN	SYBR	None				1.29658	0.660008	2.54711	26.8768	27.3958	0.544311		-0.311905	0.607714	0.350864	-0.374709	TRUE	0.0548238	TRUE	3	24	Amp		0.639989	N	Y	N	83.258	Y
Analysis Type	Singleplex
Endogenous Control	tu1
RQ Min/Max Confidence Level	95.0
Reference Sample	18s
