# Supplementary material for: Zebrafish cobll1a regulates lipid homeostasis via the RA signaling pathway
Source: Front Cell Dev Biol. 2024 Apr 18;12:1381362. doi: 10.3389/fcell.2024.1381362 (PMC11063382; doi:10.3389/fcell.2024.1381362)
Supplement: Supplementary file 3 [file DataSheet4.ZIP › fig6/elovl6.xls]

## Sheet: Results
Block Type	384-Well Block
Calibration Background is expired	Yes
Calibration Background performed on	09-20-2019
Calibration Pure Dye ABY is expired	Yes
Calibration Pure Dye ABY performed on	09-20-2019
Calibration Pure Dye CY5 is expired	Yes
Calibration Pure Dye CY5 performed on	09-20-2019
Calibration Pure Dye FAM is expired	Yes
Calibration Pure Dye FAM performed on	09-20-2019
Calibration Pure Dye JUN is expired	Yes
Calibration Pure Dye JUN performed on	09-20-2019
Calibration Pure Dye MUSTANG PURPLE is expired	Yes
Calibration Pure Dye MUSTANG PURPLE performed on	09-20-2019
Calibration Pure Dye NED is expired	Yes
Calibration Pure Dye NED performed on	09-20-2019
Calibration Pure Dye ROX is expired	Yes
Calibration Pure Dye ROX performed on	09-20-2019
Calibration Pure Dye SYBR is expired	Yes
Calibration Pure Dye SYBR performed on	09-20-2019
Calibration Pure Dye TAMRA is expired	Yes
Calibration Pure Dye TAMRA performed on	09-20-2019
Calibration Pure Dye VIC is expired	Yes
Calibration Pure Dye VIC performed on	09-20-2019
Calibration ROI is expired	Yes
Calibration ROI performed on	09-20-2019
Calibration Uniformity is expired	Yes
Calibration Uniformity performed on	09-20-2019
Chemistry	SYBR_GREEN
Date Created	2023-11-10 13:34:24 PM CST
Experiment Barcode
Experiment Comment
Experiment File Name	D:\zt\2023-11-10_113226.eds
Experiment Name	2023-11-10_113226
Experiment Run End Time	2023-11-10 13:16:17 PM CST
Experiment Type	Comparative Cт (ΔΔCт)
Instrument Name	272530212
Instrument Serial Number	272530212
Instrument Type	QuantStudio™ 5 System
Passive Reference	ROX
Post-read Stage/Step
Pre-read Stage/Step
Quantification Cycle Method	Ct
Signal Smoothing On	true
Stage where Melt Analysis is performed	Stage3
Stage/ Cycle where Ct Analysis is performed	Stage2, Step2
User Name
Well	Well Position	Omit	Sample Name	Target Name	Task	Reporter	Quencher	Quantity	Quantity Mean	Quantity SD	RQ	RQ Min	RQ Max	CT	Ct Mean	Ct SD	Delta Ct	Delta Ct Mean	Delta Ct SD	Delta Ct SE	Delta Delta Ct	Automatic Ct Threshold	Ct Threshold	Automatic Baseline	Baseline Start	Baseline End	Amp Status	Comments	Cq Conf	CQCONF	Tm1	HIGHSD	MTP	NOISE	Tm2	OUTLIERRG	Tm3	Tm4
1	A1	FALSE	18s	tu1	UNKNOWN	SYBR	None							15.8127	15.9445	0.11744						TRUE	0.221314	TRUE	3	13	Amp		0.955825	N	79.7861	N	N	Y		N
2	A2	FALSE	18s	tu1	UNKNOWN	SYBR	None							15.9826	15.9445	0.11744						TRUE	0.221314	TRUE	3	10	Amp		0.971243	N	79.8985	N	N	N		N
3	A3	FALSE	18s	tu1	UNKNOWN	SYBR	None							16.0382	15.9445	0.11744						TRUE	0.221314	TRUE	3	10	Amp		0.97555	N	79.7861	N	N	N		N
4	A4	FALSE	18s	tu2	UNKNOWN	SYBR	None				1	0.845266	1.18306	15.9198	15.9982	0.0953821		0.0537478	0.151294	0.0873498	0	TRUE	0.192342	TRUE	3	11	Amp		0.97193	N	79.6736	N	N	N		N
5	A5	FALSE	18s	tu2	UNKNOWN	SYBR	None				1	0.845266	1.18306	15.9706	15.9982	0.0953821		0.0537478	0.151294	0.0873498	0	TRUE	0.192342	TRUE	3	11	Amp		0.974843	N	79.5477	N	N	N		N
6	A6	FALSE	18s	tu2	UNKNOWN	SYBR	None				1	0.845266	1.18306	16.1044	15.9982	0.0953821		0.0537478	0.151294	0.0873498	0	TRUE	0.192342	TRUE	3	12	Amp		0.957176	N	79.5477	N	N	N		N
7	A7	FALSE	18s	tu3	UNKNOWN	SYBR	None				1	0.696331	1.4361	15.6098	15.698	0.303833		-0.246518	0.32574	0.188066	0	TRUE	0.168157	TRUE	3	10	Amp		0.966159	N	79.4354	N	N	N		N
8	A8	FALSE	18s	tu3	UNKNOWN	SYBR	None				1	0.696331	1.4361	15.448	15.698	0.303833		-0.246518	0.32574	0.188066	0	TRUE	0.168157	TRUE	3	10	Amp		0.967554	N	79.5477	N	N	N		N
9	A9	FALSE	18s	tu3	UNKNOWN	SYBR	None				1	0.696331	1.4361	16.0361	15.698	0.303833		-0.246518	0.32574	0.188066	0	TRUE	0.168157	TRUE	3	12	Amp		0.967409	N	79.6771	N	N	N		N
10	A10	FALSE	18s	coa1	UNKNOWN	SYBR	None				1	0.868303	1.15167	16.3496	16.4032	0.0485859		0.458733	0.127094	0.0733776	0	TRUE	0.275431	TRUE	3	10	Amp		0.951089	N	79.6771	N	N	N		N
11	A11	FALSE	18s	coa1	UNKNOWN	SYBR	None				1	0.868303	1.15167	16.4157	16.4032	0.0485859		0.458733	0.127094	0.0733776	0	TRUE	0.275431	TRUE	3	11	Amp		0.960263	N	79.6771	N	N	N		N
12	A12	FALSE	18s	coa1	UNKNOWN	SYBR	None				1	0.868303	1.15167	16.4444	16.4032	0.0485859		0.458733	0.127094	0.0733776	0	TRUE	0.275431	TRUE	3	10	Amp		0.979646	N	79.6771	N	N	N		N
13	A13	FALSE	18s	coa2	UNKNOWN	SYBR	None				1	0.846482	1.18136	15.9431	15.8532	0.0933169		-0.0913343	0.150001	0.086603	0	TRUE	0.227886	TRUE	3	11	Amp		0.963253	N	79.409	N	N	N		N
14	A14	FALSE	18s	coa2	UNKNOWN	SYBR	None				1	0.846482	1.18136	15.8596	15.8532	0.0933169		-0.0913343	0.150001	0.086603	0	TRUE	0.227886	TRUE	3	11	Amp		0.978765	N	79.5212	N	N	N		N
15	A15	FALSE	18s	coa2	UNKNOWN	SYBR	None				1	0.846482	1.18136	15.7568	15.8532	0.0933169		-0.0913343	0.150001	0.086603	0	TRUE	0.227886	TRUE	3	10	Amp		0.973985	N	79.5212	N	N	N		N
16	A16	FALSE	18s	coa3	UNKNOWN	SYBR	None				1	0.811065	1.23295	15.6387	15.6915	0.147404		-0.253009	0.188468	0.108812	0	TRUE	0.19357	TRUE	3	11	Amp		0.967666	N	79.5212	N	N	N		N
17	A17	FALSE	18s	coa3	UNKNOWN	SYBR	None				1	0.811065	1.23295	15.858	15.6915	0.147404		-0.253009	0.188468	0.108812	0	TRUE	0.19357	TRUE	3	11	Amp		0.977361	N	79.7467	N	N	N		N
18	A18	FALSE	18s	coa3	UNKNOWN	SYBR	None				1	0.811065	1.23295	15.5777	15.6915	0.147404		-0.253009	0.188468	0.108812	0	TRUE	0.19357	TRUE	3	10	Amp		0.974134	N	79.7467	N	N	N		N
97	E1	FALSE	elovl6	tu1	UNKNOWN	SYBR	None							25.7715	25.8369	0.0581701						TRUE	0.221314	TRUE	3	20	Amp		0.971466	N	84.3951	N	N	N		N
98	E2	FALSE	elovl6	tu1	UNKNOWN	SYBR	None							25.8828	25.8369	0.0581701						TRUE	0.221314	TRUE	3	19	Amp		0.789757	Y	84.3951	N	Y	N	75.6267	N
99	E3	FALSE	elovl6	tu1	UNKNOWN	SYBR	None							25.8566	25.8369	0.0581701						TRUE	0.221314	TRUE	3	22	Amp		0.858243	N	84.3951	N	Y	N	76.0764	N
100	E4	FALSE	elovl6	tu2	UNKNOWN	SYBR	None				0.630784	0.538191	0.739307	26.592	26.5555	0.130498		0.71853	0.142876	0.0824892	0.664782	TRUE	0.192342	TRUE	3	22	Amp		0.964523	N	75.9639	N	Y	N	84.2827	N	62.2493	92.6014
101	E5	FALSE	elovl6	tu2	UNKNOWN	SYBR	None				0.630784	0.538191	0.739307	26.6638	26.5555	0.130498		0.71853	0.142876	0.0824892	0.664782	TRUE	0.192342	TRUE	3	19	Amp		0.973936	N	84.0413	N	Y	N	75.8405	N
102	E6	FALSE	elovl6	tu2	UNKNOWN	SYBR	None				0.630784	0.538191	0.739307	26.4106	26.5555	0.130498		0.71853	0.142876	0.0824892	0.664782	TRUE	0.192342	TRUE	3	22	Amp		0.940613	N	84.0413	N	Y	N	75.9529	N
103	E7	FALSE	elovl6	tu3	UNKNOWN	SYBR	None				0.638734	0.521184	0.782796	26.2242	26.2371	0.173559		0.400195	0.183048	0.105683	0.646713	TRUE	0.168157	TRUE	3	22	Amp		0.85713	N	84.0413	N	Y	N	75.5035	N
104	E8	FALSE	elovl6	tu3	UNKNOWN	SYBR	None				0.638734	0.521184	0.782796	26.4168	26.2371	0.173559		0.400195	0.183048	0.105683	0.646713	TRUE	0.168157	TRUE	3	22	Amp		0.811294	N	84.1536	N	Y	N	75.6159	N
105	E9	FALSE	elovl6	tu3	UNKNOWN	SYBR	None				0.638734	0.521184	0.782796	26.0704	26.2371	0.173559		0.400195	0.183048	0.105683	0.646713	TRUE	0.168157	TRUE	3	21	Amp		0.936927	N	84.1746	N	Y	N	76.1915	N
106	E10	FALSE	elovl6	coa1	UNKNOWN	SYBR	None				0.629439	0.570927	0.693947	26.9803	26.9635	0.065781		1.1266	0.0878117	0.0506981	0.667862	TRUE	0.275431	TRUE	3	21	Amp		0.973422	N	84.2871	N	Y	N	76.3039	N
107	E11	FALSE	elovl6	coa1	UNKNOWN	SYBR	None				0.629439	0.570927	0.693947	27.0193	26.9635	0.065781		1.1266	0.0878117	0.0506981	0.667862	TRUE	0.275431	TRUE	3	21	Amp		0.969754	N	84.3995	N	Y	N	76.4164	N
108	E12	FALSE	elovl6	coa1	UNKNOWN	SYBR	None				0.629439	0.570927	0.693947	26.891	26.9635	0.065781		1.1266	0.0878117	0.0506981	0.667862	TRUE	0.275431	TRUE	3	22	Amp		0.973562	N	84.3995	N	Y	N	76.5288	N
109	E13	FALSE	elovl6	coa2	UNKNOWN	SYBR	None				0.931433	0.806889	1.0752	25.7149	25.8481	0.115348		0.0111421	0.129185	0.0745852	0.102476	TRUE	0.227886	TRUE	3	20	Amp		0.898113	N	84.121	N	N	N		N
110	E14	FALSE	elovl6	coa2	UNKNOWN	SYBR	None				0.931433	0.806889	1.0752	25.9148	25.8481	0.115348		0.0111421	0.129185	0.0745852	0.102476	TRUE	0.227886	TRUE	3	21	Amp		0.947647	N	84.121	N	N	N		N
111	E15	FALSE	elovl6	coa2	UNKNOWN	SYBR	None				0.931433	0.806889	1.0752	25.9146	25.8481	0.115348		0.0111421	0.129185	0.0745852	0.102476	TRUE	0.227886	TRUE	3	20	Amp		0.916013	N	84.121	N	Y	N	75.9311	N
112	E16	FALSE	elovl6	coa3	UNKNOWN	SYBR	None				1.1554	1.01978	1.30904	25.4522	25.3755	0.0961403		-0.461395	0.112369	0.0648761	-0.208387	TRUE	0.19357	TRUE	3	21	Amp		0.865928	N	84.2332	N	Y	N	75.8189	N
113	E17	FALSE	elovl6	coa3	UNKNOWN	SYBR	None				1.1554	1.01978	1.30904	25.2677	25.3755	0.0961403		-0.461395	0.112369	0.0648761	-0.208387	TRUE	0.19357	TRUE	3	21	Amp		0.836226	N	84.2345	N	Y	N	75.7076	N
114	E18	FALSE	elovl6	coa3	UNKNOWN	SYBR	None				1.1554	1.01978	1.30904	25.4068	25.3755	0.0961403		-0.461395	0.112369	0.0648761	-0.208387	TRUE	0.19357	TRUE	3	18	Amp		0.80432	N	84.3466	N	Y	N	75.7076	N
Analysis Type	Singleplex
Endogenous Control	tu1
RQ Min/Max Confidence Level	95.0
Reference Sample	18s
