# Supplementary material for: Zebrafish cobll1a regulates lipid homeostasis via the RA signaling pathway
Source: Front Cell Dev Biol. 2024 Apr 18;12:1381362. doi: 10.3389/fcell.2024.1381362 (PMC11063382; doi:10.3389/fcell.2024.1381362)
Supplement: Supplementary file 3 [file DataSheet4.ZIP › fig6/fasn.xls]

## Sheet: Results
Block Type	384-Well Block
Calibration Background is expired	Yes
Calibration Background performed on	09-20-2019
Calibration Pure Dye ABY is expired	Yes
Calibration Pure Dye ABY performed on	09-20-2019
Calibration Pure Dye CY5 is expired	Yes
Calibration Pure Dye CY5 performed on	09-20-2019
Calibration Pure Dye FAM is expired	Yes
Calibration Pure Dye FAM performed on	09-20-2019
Calibration Pure Dye JUN is expired	Yes
Calibration Pure Dye JUN performed on	09-20-2019
Calibration Pure Dye MUSTANG PURPLE is expired	Yes
Calibration Pure Dye MUSTANG PURPLE performed on	09-20-2019
Calibration Pure Dye NED is expired	Yes
Calibration Pure Dye NED performed on	09-20-2019
Calibration Pure Dye ROX is expired	Yes
Calibration Pure Dye ROX performed on	09-20-2019
Calibration Pure Dye SYBR is expired	Yes
Calibration Pure Dye SYBR performed on	09-20-2019
Calibration Pure Dye TAMRA is expired	Yes
Calibration Pure Dye TAMRA performed on	09-20-2019
Calibration Pure Dye VIC is expired	Yes
Calibration Pure Dye VIC performed on	09-20-2019
Calibration ROI is expired	Yes
Calibration ROI performed on	09-20-2019
Calibration Uniformity is expired	Yes
Calibration Uniformity performed on	09-20-2019
Chemistry	SYBR_GREEN
Date Created	2023-11-01 19:05:56 PM CST
Experiment Barcode
Experiment Comment
Experiment File Name	D:\zt\2023-11-01_163949.eds
Experiment Name	2023-11-01_163949
Experiment Run End Time	2023-11-01 18:31:11 PM CST
Experiment Type	Comparative Cт (ΔΔCт)
Instrument Name	272530212
Instrument Serial Number	272530212
Instrument Type	QuantStudio™ 5 System
Passive Reference	ROX
Post-read Stage/Step
Pre-read Stage/Step
Quantification Cycle Method	Ct
Signal Smoothing On	true
Stage where Melt Analysis is performed	Stage3
Stage/ Cycle where Ct Analysis is performed	Stage2, Step2
User Name
Well	Well Position	Omit	Sample Name	Target Name	Task	Reporter	Quencher	Quantity	Quantity Mean	Quantity SD	RQ	RQ Min	RQ Max	CT	Ct Mean	Ct SD	Delta Ct	Delta Ct Mean	Delta Ct SD	Delta Ct SE	Delta Delta Ct	Automatic Ct Threshold	Ct Threshold	Automatic Baseline	Baseline Start	Baseline End	Amp Status	Comments	Cq Conf	MTP	OUTLIERRG	Tm1	HIGHSD	Tm2	Tm3	Tm4
193	I1	FALSE	18s	tu1	UNKNOWN	SYBR	None							16.2295	15.8819	0.303652						TRUE	0.312834	TRUE	3	11	Amp		0.976551	N	N	79.7637	N
194	I2	FALSE	18s	tu1	UNKNOWN	SYBR	None							15.6687	15.8819	0.303652						TRUE	0.312834	TRUE	3	10	Amp		0.981417	N	N	79.8767	N
195	I3	FALSE	18s	tu1	UNKNOWN	SYBR	None							15.7474	15.8819	0.303652						TRUE	0.312834	TRUE	3	11	Amp		0.990247	N	N	79.8767	N
196	I4	FALSE	18s	tu2	UNKNOWN	SYBR	None				1	0.692671	1.44369	15.9025	15.7603	0.130441		-0.121555	0.330483	0.190804	0	TRUE	0.290362	TRUE	3	10	Amp		0.982951	N	N	79.6508	N
197	I5	FALSE	18s	tu2	UNKNOWN	SYBR	None				1	0.692671	1.44369	15.6462	15.7603	0.130441		-0.121555	0.330483	0.190804	0	TRUE	0.290362	TRUE	3	11	Amp		0.985942	N	N	79.5206	N
198	I6	FALSE	18s	tu2	UNKNOWN	SYBR	None				1	0.692671	1.44369	15.7322	15.7603	0.130441		-0.121555	0.330483	0.190804	0	TRUE	0.290362	TRUE	3	11	Amp		0.97947	N	N	79.5206	N
199	I7	FALSE	18s	tu3	UNKNOWN	SYBR	None				1	0.601038	1.66379	16.661	16.2655	0.343126		0.383602	0.458192	0.264537	0	TRUE	0.267307	TRUE	3	10	Amp		0.977339	N	N	79.4078	N
200	I8	FALSE	18s	tu3	UNKNOWN	SYBR	None				1	0.601038	1.66379	16.087	16.2655	0.343126		0.383602	0.458192	0.264537	0	TRUE	0.267307	TRUE	3	12	Amp		0.98462	N	N	79.2949	N
201	I9	FALSE	18s	tu3	UNKNOWN	SYBR	None				1	0.601038	1.66379	16.0483	16.2655	0.343126		0.383602	0.458192	0.264537	0	TRUE	0.267307	TRUE	3	11	Amp		0.98477	N	N	79.5533	N
202	I10	FALSE	18s	coa1	UNKNOWN	SYBR	None				1	0.639483	1.56376	16.6654	16.3622	0.264031		0.480347	0.402389	0.232319	0	TRUE	0.362601	TRUE	3	11	Amp		0.958728	N	N	79.5533	N
203	I11	FALSE	18s	coa1	UNKNOWN	SYBR	None				1	0.639483	1.56376	16.2381	16.3622	0.264031		0.480347	0.402389	0.232319	0	TRUE	0.362601	TRUE	3	11	Amp		0.979777	N	N	79.7794	N
204	I12	FALSE	18s	coa1	UNKNOWN	SYBR	None				1	0.639483	1.56376	16.1831	16.3622	0.264031		0.480347	0.402389	0.232319	0	TRUE	0.362601	TRUE	3	11	Amp		0.971065	N	N	79.7794	N
205	I13	FALSE	18s	coa2	UNKNOWN	SYBR	None				1	0.699987	1.4286	15.8849	15.8183	0.104182		-0.0635096	0.321027	0.185345	0	TRUE	0.386521	TRUE	3	11	Amp		0.985823	N	N	79.4618	N
206	I14	FALSE	18s	coa2	UNKNOWN	SYBR	None				1	0.699987	1.4286	15.8719	15.8183	0.104182		-0.0635096	0.321027	0.185345	0	TRUE	0.386521	TRUE	3	9	Amp		0.984409	N	N	79.4618	N
207	I15	FALSE	18s	coa2	UNKNOWN	SYBR	None				1	0.699987	1.4286	15.6983	15.8183	0.104182		-0.0635096	0.321027	0.185345	0	TRUE	0.386521	TRUE	3	8	Amp		0.991033	N	N	79.4618	N
208	I16	FALSE	18s	coa3	UNKNOWN	SYBR	None				1	0.702249	1.424	16.6022	16.5	0.0948573		0.618158	0.318123	0.183668	0	TRUE	0.343735	TRUE	3	10	Amp		0.973883	N	N	79.5742	N
209	I17	FALSE	18s	coa3	UNKNOWN	SYBR	None				1	0.702249	1.424	16.483	16.5	0.0948573		0.618158	0.318123	0.183668	0	TRUE	0.343735	TRUE	3	11	Amp		0.972649	N	N	79.6701	N
210	I18	FALSE	18s	coa3	UNKNOWN	SYBR	None				1	0.702249	1.424	16.4148	16.5	0.0948573		0.618158	0.318123	0.183668	0	TRUE	0.343735	TRUE	3	11	Amp		0.988336	N	N	79.6701	N
259	K19	FALSE	fasn	tu1	UNKNOWN	SYBR	None							27.5892	27.5024	0.0787661						TRUE	0.312834	TRUE	3	19	Amp		0.985716	N	N	85.1775	N
260	K20	FALSE	fasn	tu1	UNKNOWN	SYBR	None							27.4824	27.5024	0.0787661						TRUE	0.312834	TRUE	3	19	Amp		0.986633	N	N	85.2899	N
261	K21	FALSE	fasn	tu1	UNKNOWN	SYBR	None							27.4355	27.5024	0.0787661						TRUE	0.312834	TRUE	3	20	Amp		0.987157	N	N	85.0934	N
283	L19	FALSE	fasn	tu2	UNKNOWN	SYBR	None				0.829728	0.6559	1.04962	27.4928	27.6501	0.196374		0.147735	0.211581	0.122157	0.26929	TRUE	0.290362	TRUE	3	22	Amp		0.985426	N	N	85.2899	N
284	L20	FALSE	fasn	tu2	UNKNOWN	SYBR	None				0.829728	0.6559	1.04962	27.8702	27.6501	0.196374		0.147735	0.211581	0.122157	0.26929	TRUE	0.290362	TRUE	3	21	Amp		0.990203	N	N	85.1775	N
285	L21	FALSE	fasn	tu2	UNKNOWN	SYBR	None				0.829728	0.6559	1.04962	27.5873	27.6501	0.196374		0.147735	0.211581	0.122157	0.26929	TRUE	0.290362	TRUE	3	21	Amp		0.989925	N	N	85.2059	N
307	M19	FALSE	fasn	tu3	UNKNOWN	SYBR	None				1.21522	0.905279	1.63126	27.8657	27.6048	0.253015		0.10239	0.264992	0.152993	-0.281212	TRUE	0.267307	TRUE	3	22	Amp		0.928218	N	N	85.2899	N
308	M20	FALSE	fasn	tu3	UNKNOWN	SYBR	None				1.21522	0.905279	1.63126	27.3605	27.6048	0.253015		0.10239	0.264992	0.152993	-0.281212	TRUE	0.267307	TRUE	3	22	Amp		0.989664	N	N	85.2899	N
309	M21	FALSE	fasn	tu3	UNKNOWN	SYBR	None				1.21522	0.905279	1.63126	27.588	27.6048	0.253015		0.10239	0.264992	0.152993	-0.281212	TRUE	0.267307	TRUE	3	22	Amp		0.988978	N	N	85.3184	N
331	N19	FALSE	fasn	coa1	UNKNOWN	SYBR	None				0.496299	0.411919	0.597963	28.892	28.9934	0.148072		1.49107	0.167718	0.096832	1.01072	TRUE	0.362601	TRUE	3	23	Amp		0.988961	N	N	85.4023	N
332	N20	FALSE	fasn	coa1	UNKNOWN	SYBR	None				0.496299	0.411919	0.597963	28.925	28.9934	0.148072		1.49107	0.167718	0.096832	1.01072	TRUE	0.362601	TRUE	3	22	Amp		0.986694	N	N	85.4023	N
333	N21	FALSE	fasn	coa1	UNKNOWN	SYBR	None				0.496299	0.411919	0.597963	29.1633	28.9934	0.148072		1.49107	0.167718	0.096832	1.01072	TRUE	0.362601	TRUE	3	23	Amp		0.985861	N	N	85.4309	N
355	O19	FALSE	fasn	coa2	UNKNOWN	SYBR	None				1.35624	1.17572	1.56448	26.8819	26.9992	0.101596		-0.503123	0.128553	0.0742202	-0.439613	TRUE	0.386521	TRUE	3	20	Amp		0.983794	N	N	85.2899	N
356	O20	FALSE	fasn	coa2	UNKNOWN	SYBR	None				1.35624	1.17572	1.56448	27.0583	26.9992	0.101596		-0.503123	0.128553	0.0742202	-0.439613	TRUE	0.386521	TRUE	3	20	Amp		0.987306	N	N	85.4023	N
357	O21	FALSE	fasn	coa2	UNKNOWN	SYBR	None				1.35624	1.17572	1.56448	27.0575	26.9992	0.101596		-0.503123	0.128553	0.0742202	-0.439613	TRUE	0.386521	TRUE	3	20	Amp		0.970474	N	N	85.2059	N
379	P19	FALSE	fasn	coa3	UNKNOWN	SYBR	None				1.40306	1.07205	1.83627	27.4219	27.6319	0.229009		0.129585	0.242176	0.13982	-0.488573	TRUE	0.343735	TRUE	3	20	Amp		0.990064	N	N	85.4023	N
380	P20	FALSE	fasn	coa3	UNKNOWN	SYBR	None				1.40306	1.07205	1.83627	27.8761	27.6319	0.229009		0.129585	0.242176	0.13982	-0.488573	TRUE	0.343735	TRUE	3	22	Amp		0.983168	N	N	85.2899	N
381	P21	FALSE	fasn	coa3	UNKNOWN	SYBR	None				1.40306	1.07205	1.83627	27.5978	27.6319	0.229009		0.129585	0.242176	0.13982	-0.488573	TRUE	0.343735	TRUE	3	22	Amp		0.990012	Y	N	85.2059	N	89.9319
Analysis Type	Singleplex
Endogenous Control	tu1
RQ Min/Max Confidence Level	95.0
Reference Sample	18s
