# Supplementary material for: Zebrafish cobll1a regulates lipid homeostasis via the RA signaling pathway
Source: Front Cell Dev Biol. 2024 Apr 18;12:1381362. doi: 10.3389/fcell.2024.1381362 (PMC11063382; doi:10.3389/fcell.2024.1381362)
Supplement: Supplementary file 3 [file DataSheet4.ZIP › fig6/lipcíódgat1a.xls]

## Sheet: Results
Block Type	384-Well Block
Calibration Background is expired	Yes
Calibration Background performed on	09-20-2019
Calibration Pure Dye ABY is expired	Yes
Calibration Pure Dye ABY performed on	09-20-2019
Calibration Pure Dye CY5 is expired	Yes
Calibration Pure Dye CY5 performed on	09-20-2019
Calibration Pure Dye FAM is expired	Yes
Calibration Pure Dye FAM performed on	09-20-2019
Calibration Pure Dye JUN is expired	Yes
Calibration Pure Dye JUN performed on	09-20-2019
Calibration Pure Dye MUSTANG PURPLE is expired	Yes
Calibration Pure Dye MUSTANG PURPLE performed on	09-20-2019
Calibration Pure Dye NED is expired	Yes
Calibration Pure Dye NED performed on	09-20-2019
Calibration Pure Dye ROX is expired	Yes
Calibration Pure Dye ROX performed on	09-20-2019
Calibration Pure Dye SYBR is expired	Yes
Calibration Pure Dye SYBR performed on	09-20-2019
Calibration Pure Dye TAMRA is expired	Yes
Calibration Pure Dye TAMRA performed on	09-20-2019
Calibration Pure Dye VIC is expired	Yes
Calibration Pure Dye VIC performed on	09-20-2019
Calibration ROI is expired	Yes
Calibration ROI performed on	09-20-2019
Calibration Uniformity is expired	Yes
Calibration Uniformity performed on	09-20-2019
Chemistry	SYBR_GREEN
Date Created	2024-01-06 16:39:05 PM CST
Experiment Barcode
Experiment Comment
Experiment File Name	D:\zt\2024-01-06_143856.eds
Experiment Name	2024-01-06_143856
Experiment Run End Time	2024-01-06 16:19:00 PM CST
Experiment Type	Comparative Cт (ΔΔCт)
Instrument Name	272530212
Instrument Serial Number	272530212
Instrument Type	QuantStudio™ 5 System
Passive Reference	ROX
Post-read Stage/Step
Pre-read Stage/Step
Quantification Cycle Method	Ct
Signal Smoothing On	true
Stage where Melt Analysis is performed	Stage3
Stage/ Cycle where Ct Analysis is performed	Stage2, Step2
User Name
Well	Well Position	Omit	Sample Name	Target Name	Task	Reporter	Quencher	Quantity	Quantity Mean	Quantity SD	RQ	RQ Min	RQ Max	CT	Ct Mean	Ct SD	Delta Ct	Delta Ct Mean	Delta Ct SD	Delta Ct SE	Delta Delta Ct	Automatic Ct Threshold	Ct Threshold	Automatic Baseline	Baseline Start	Baseline End	Amp Status	Comments	Cq Conf	HIGHSD	MTP	OUTLIERRG	Tm1	Tm2	Tm3	Tm4
1	A1	FALSE	18s	tu	UNKNOWN	SYBR	None							16.4294	16.5914	0.190309						TRUE	0.152148	TRUE	3	14	Amp		0.947686	N	N	N	79.5529
2	A2	FALSE	18s	tu	UNKNOWN	SYBR	None							16.6857	16.5914	0.190309						TRUE	0.152148	TRUE	3	13	Amp		0.975738	N	N	N	79.5529
3	A3	FALSE	18s	tu	UNKNOWN	SYBR	None							16.4172	16.5914	0.190309						TRUE	0.152148	TRUE	3	11	Amp		0.943295	N	N	N	79.5529
4	A4	FALSE	18s	tu	UNKNOWN	SYBR	None							16.968	16.5914	0.190309						TRUE	0.152148	TRUE	3	13	Amp		0.91553	N	N	N	79.4399
5	A5	FALSE	18s	tu	UNKNOWN	SYBR	None							16.6813	16.5914	0.190309						TRUE	0.152148	TRUE	3	12	Amp		0.963437	N	N	N	79.3145
6	A6	FALSE	18s	tu	UNKNOWN	SYBR	None							16.6313	16.5914	0.190309						TRUE	0.152148	TRUE	3	13	Amp		0.941505	N	N	N	79.2015
7	A7	FALSE	18s	tu	UNKNOWN	SYBR	None							16.579	16.5914	0.190309						TRUE	0.152148	TRUE	3	13	Amp		0.973691	N	N	N	79.2015
8	A8	FALSE	18s	tu	UNKNOWN	SYBR	None							16.3225	16.5914	0.190309						TRUE	0.152148	TRUE	3	12	Amp		0.968953	N	N	N	79.2015
9	A9	FALSE	18s	tu	UNKNOWN	SYBR	None							16.608	16.5914	0.190309						TRUE	0.152148	TRUE	3	13	Amp		0.952014	N	N	N	79.3378
10	A10	FALSE	18s	coa	UNKNOWN	SYBR	None				1	0.890264	1.12326	16.9876	16.8827	0.141779		0.291326	0.237316	0.0791052	0	TRUE	0.223367	TRUE	3	12	Amp		0.975167	N	N	N	79.4508
11	A11	FALSE	18s	coa	UNKNOWN	SYBR	None				1	0.890264	1.12326	16.7729	16.8827	0.141779		0.291326	0.237316	0.0791052	0	TRUE	0.223367	TRUE	3	11	Amp		0.9591	N	N	N	79.4508
12	A12	FALSE	18s	coa	UNKNOWN	SYBR	None				1	0.890264	1.12326	16.7185	16.8827	0.141779		0.291326	0.237316	0.0791052	0	TRUE	0.223367	TRUE	3	13	Amp		0.967364	N	N	N	79.4508
13	A13	FALSE	18s	coa	UNKNOWN	SYBR	None				1	0.890264	1.12326	17.1047	16.8827	0.141779		0.291326	0.237316	0.0791052	0	TRUE	0.223367	TRUE	3	12	Amp		0.968225	N	N	N	79.1596
14	A14	FALSE	18s	coa	UNKNOWN	SYBR	None				1	0.890264	1.12326	16.9444	16.8827	0.141779		0.291326	0.237316	0.0791052	0	TRUE	0.223367	TRUE	3	11	Amp		0.975604	N	N	N	79.2723
15	A15	FALSE	18s	coa	UNKNOWN	SYBR	None				1	0.890264	1.12326	16.9572	16.8827	0.141779		0.291326	0.237316	0.0791052	0	TRUE	0.223367	TRUE	3	12	Amp		0.98553	N	N	N	79.2723
16	A16	FALSE	18s	coa	UNKNOWN	SYBR	None				1	0.890264	1.12326	16.7598	16.8827	0.141779		0.291326	0.237316	0.0791052	0	TRUE	0.223367	TRUE	3	11	Amp		0.955099	N	N	N	79.385
17	A17	FALSE	18s	coa	UNKNOWN	SYBR	None				1	0.890264	1.12326	16.7177	16.8827	0.141779		0.291326	0.237316	0.0791052	0	TRUE	0.223367	TRUE	3	12	Amp		0.966501	N	N	N	79.4941
18	A18	FALSE	18s	coa	UNKNOWN	SYBR	None				1	0.890264	1.12326	16.9817	16.8827	0.141779		0.291326	0.237316	0.0791052	0	TRUE	0.223367	TRUE	3	13	Amp		0.981741	N	N	N	79.4941
97	E1	FALSE	lipc	tu	UNKNOWN	SYBR	None							26.4369	26.7706	0.47801						TRUE	0.152148	TRUE	3	20	Amp		0.973294	N	N	N	83.1696
98	E2	FALSE	lipc	tu	UNKNOWN	SYBR	None							26.7763	26.7706	0.47801						TRUE	0.152148	TRUE	3	21	Amp		0.965723	N	N	N	83.2827
99	E3	FALSE	lipc	tu	UNKNOWN	SYBR	None							26.5906	26.7706	0.47801						TRUE	0.152148	TRUE	3	22	Amp		0.977945	N	N	N	83.1696
100	E4	FALSE	lipc	tu	UNKNOWN	SYBR	None							27.5881	26.7706	0.47801						TRUE	0.152148	TRUE	3	23	Amp		0.98676	N	N	N	83.0566
101	E5	FALSE	lipc	tu	UNKNOWN	SYBR	None							27.1076	26.7706	0.47801						TRUE	0.152148	TRUE	3	22	Amp		0.980951	N	N	N	83.0417
102	E6	FALSE	lipc	tu	UNKNOWN	SYBR	None							27.1149	26.7706	0.47801						TRUE	0.152148	TRUE	3	22	Amp		0.982082	N	Y	N	82.9288	75.0225
103	E7	FALSE	lipc	tu	UNKNOWN	SYBR	None							25.8893	26.7706	0.47801						TRUE	0.152148	TRUE	3	22	Amp		0.963173	N	Y	N	82.8158	75.2484
104	E8	FALSE	lipc	tu	UNKNOWN	SYBR	None							26.7402	26.7706	0.47801						TRUE	0.152148	TRUE	3	20	Amp		0.976051	N	Y	N	82.7029	75.1354
105	E9	FALSE	lipc	tu	UNKNOWN	SYBR	None							26.6916	26.7706	0.47801						TRUE	0.152148	TRUE	3	22	Amp		0.9838	N	Y	N	83.1826	75.2667
106	E10	FALSE	lipc	coa	UNKNOWN	SYBR	None				0.72532	0.352557	1.49221	28.2397	27.5252	1.39312		0.754636	1.47284	0.490948	0.46331	TRUE	0.223367	TRUE	3	23	Amp		0.980189	Y	Y	N	82.9565	75.2667
107	E11	FALSE	lipc	coa	UNKNOWN	SYBR	None				0.72532	0.352557	1.49221	27.8185	27.5252	1.39312		0.754636	1.47284	0.490948	0.46331	TRUE	0.223367	TRUE	3	22	Amp		0.966884	Y	Y	N	82.9565	75.1536
108	E12	FALSE	lipc	coa	UNKNOWN	SYBR	None				0.72532	0.352557	1.49221	29.155	27.5252	1.39312		0.754636	1.47284	0.490948	0.46331	TRUE	0.223367	TRUE	3	23	Amp		0.974576	Y	Y	N	82.8434	74.9274
109	E13	FALSE	lipc	coa	UNKNOWN	SYBR	None				0.72532	0.352557	1.49221	26.7558	27.5252	1.39312		0.754636	1.47284	0.490948	0.46331	TRUE	0.223367	TRUE	3	22	Amp		0.989163	Y	Y	N	82.5406	74.9897
110	E14	FALSE	lipc	coa	UNKNOWN	SYBR	None				0.72532	0.352557	1.49221	27.2017	27.5252	1.39312		0.754636	1.47284	0.490948	0.46331	TRUE	0.223367	TRUE	3	22	Amp		0.986889	Y	Y	N	82.6533	74.7643
111	E15	FALSE	lipc	coa	UNKNOWN	SYBR	None				0.72532	0.352557	1.49221	27.5141	27.5252	1.39312		0.754636	1.47284	0.490948	0.46331	TRUE	0.223367	TRUE	3	22	Amp		0.983198	Y	Y	N	82.6533	74.7643
112	E16	FALSE	lipc	coa	UNKNOWN	SYBR	None				0.72532	0.352557	1.49221	24.3489	27.5252	1.39312		0.754636	1.47284	0.490948	0.46331	TRUE	0.223367	TRUE	3	19	Amp		0.984818	Y	N	Y	75.4405
113	E17	FALSE	lipc	coa	UNKNOWN	SYBR	None				0.72532	0.352557	1.49221	28.6096	27.5252	1.39312		0.754636	1.47284	0.490948	0.46331	TRUE	0.223367	TRUE	3	24	Amp		0.985499	Y	Y	N	82.8746	75.0996
114	E18	FALSE	lipc	coa	UNKNOWN	SYBR	None				0.72532	0.352557	1.49221	28.084	27.5252	1.39312		0.754636	1.47284	0.490948	0.46331	TRUE	0.223367	TRUE	3	24	Amp		0.981386	Y	Y	N	82.9872	75.4376
121	F1	FALSE	dgat1a	tu	UNKNOWN	SYBR	None							24.3666	24.6597	0.568626						TRUE	0.152148	TRUE	3	20	Amp		0.966622	Y	N	N	81.5873
122	F2	FALSE	dgat1a	tu	UNKNOWN	SYBR	None							24.6182	24.6597	0.568626						TRUE	0.152148	TRUE	3	20	Amp		0.852887	Y	N	N	75.8232
123	F3	FALSE	dgat1a	tu	UNKNOWN	SYBR	None							26.0414	24.6597	0.568626						TRUE	0.152148	TRUE	3	19	Amp		0.979234	Y	N	Y	81.5873
124	F4	FALSE	dgat1a	tu	UNKNOWN	SYBR	None							24.4799	24.6597	0.568626						TRUE	0.152148	TRUE	3	19	Amp		0.97676	Y	N	N	81.4743
125	F5	FALSE	dgat1a	tu	UNKNOWN	SYBR	None							24.7647	24.6597	0.568626						TRUE	0.152148	TRUE	3	18	Amp		0.985098	Y	N	N	81.2346
126	F6	FALSE	dgat1a	tu	UNKNOWN	SYBR	None							24.8722	24.6597	0.568626						TRUE	0.152148	TRUE	3	21	Amp		0.984316	Y	N	N	81.1216
127	F7	FALSE	dgat1a	tu	UNKNOWN	SYBR	None							24.4064	24.6597	0.568626						TRUE	0.152148	TRUE	3	20	Amp		0.978558	Y	N	N	81.1216
128	F8	FALSE	dgat1a	tu	UNKNOWN	SYBR	None							24.2374	24.6597	0.568626						TRUE	0.152148	TRUE	3	19	Amp		0.987222	Y	N	N	81.2346
129	F9	FALSE	dgat1a	tu	UNKNOWN	SYBR	None							24.1507	24.6597	0.568626						TRUE	0.152148	TRUE	3	19	Amp		0.983311	Y	N	N	81.3733
130	F10	FALSE	dgat1a	coa	UNKNOWN	SYBR	None				1.91234	1.30729	2.79741	24.4103	24.0157	0.528904		-0.644009	0.776579	0.25886	-0.935335	TRUE	0.223367	TRUE	3	18	Amp		0.960861	Y	N	N	81.3733
131	F11	FALSE	dgat1a	coa	UNKNOWN	SYBR	None				1.91234	1.30729	2.79741	24.3973	24.0157	0.528904		-0.644009	0.776579	0.25886	-0.935335	TRUE	0.223367	TRUE	3	19	Amp		0.952972	Y	N	N	81.3733
132	F12	FALSE	dgat1a	coa	UNKNOWN	SYBR	None				1.91234	1.30729	2.79741	24.7618	24.0157	0.528904		-0.644009	0.776579	0.25886	-0.935335	TRUE	0.223367	TRUE	3	20	Amp		0.89509	Y	N	N	81.3733
133	F13	FALSE	dgat1a	coa	UNKNOWN	SYBR	None				1.91234	1.30729	2.79741	24.3842	24.0157	0.528904		-0.644009	0.776579	0.25886	-0.935335	TRUE	0.223367	TRUE	3	19	Amp		0.976815	Y	N	N	81.1882
134	F14	FALSE	dgat1a	coa	UNKNOWN	SYBR	None				1.91234	1.30729	2.79741	24.0895	24.0157	0.528904		-0.644009	0.776579	0.25886	-0.935335	TRUE	0.223367	TRUE	3	17	Amp		0.969462	Y	N	N	81.1882
135	F15	FALSE	dgat1a	coa	UNKNOWN	SYBR	None				1.91234	1.30729	2.79741	23.5477	24.0157	0.528904		-0.644009	0.776579	0.25886	-0.935335	TRUE	0.223367	TRUE	3	19	Amp		0.974027	Y	Y	N	81.1882	75.2151
136	F16	FALSE	dgat1a	coa	UNKNOWN	SYBR	None				1.91234	1.30729	2.79741	23.9163	24.0157	0.528904		-0.644009	0.776579	0.25886	-0.935335	TRUE	0.223367	TRUE	3	19	Amp		0.900315	Y	N	N	81.1882
137	F17	FALSE	dgat1a	coa	UNKNOWN	SYBR	None				1.91234	1.30729	2.79741	23.1866	24.0157	0.528904		-0.644009	0.776579	0.25886	-0.935335	TRUE	0.223367	TRUE	3	18	Amp		0.972424	Y	N	N	81.4097
138	F18	FALSE	dgat1a	coa	UNKNOWN	SYBR	None				1.91234	1.30729	2.79741	23.4479	24.0157	0.528904		-0.644009	0.776579	0.25886	-0.935335	TRUE	0.223367	TRUE	3	17	Amp		0.987577	Y	N	N	81.4097
Analysis Type	Singleplex
Endogenous Control	tu
RQ Min/Max Confidence Level	95.0
Reference Sample	18s
