# Supplementary material for: Zebrafish cobll1a regulates lipid homeostasis via the RA signaling pathway
Source: Front Cell Dev Biol. 2024 Apr 18;12:1381362. doi: 10.3389/fcell.2024.1381362 (PMC11063382; doi:10.3389/fcell.2024.1381362)
Supplement: Supplementary file 3 [file DataSheet4.ZIP › fig6/lpl.xls]

## Sheet: Results
Block Type	384-Well Block
Calibration Background is expired	Yes
Calibration Background performed on	09-20-2019
Calibration Pure Dye ABY is expired	Yes
Calibration Pure Dye ABY performed on	09-20-2019
Calibration Pure Dye CY5 is expired	Yes
Calibration Pure Dye CY5 performed on	09-20-2019
Calibration Pure Dye FAM is expired	Yes
Calibration Pure Dye FAM performed on	09-20-2019
Calibration Pure Dye JUN is expired	Yes
Calibration Pure Dye JUN performed on	09-20-2019
Calibration Pure Dye MUSTANG PURPLE is expired	Yes
Calibration Pure Dye MUSTANG PURPLE performed on	09-20-2019
Calibration Pure Dye NED is expired	Yes
Calibration Pure Dye NED performed on	09-20-2019
Calibration Pure Dye ROX is expired	Yes
Calibration Pure Dye ROX performed on	09-20-2019
Calibration Pure Dye SYBR is expired	Yes
Calibration Pure Dye SYBR performed on	09-20-2019
Calibration Pure Dye TAMRA is expired	Yes
Calibration Pure Dye TAMRA performed on	09-20-2019
Calibration Pure Dye VIC is expired	Yes
Calibration Pure Dye VIC performed on	09-20-2019
Calibration ROI is expired	Yes
Calibration ROI performed on	09-20-2019
Calibration Uniformity is expired	Yes
Calibration Uniformity performed on	09-20-2019
Chemistry	SYBR_GREEN
Date Created	2023-11-23 18:44:14 PM CST
Experiment Barcode
Experiment Comment
Experiment File Name	D:\zt\2023-11-23_164344.eds
Experiment Name	2023-11-23_164344
Experiment Run End Time	2023-11-23 18:24:17 PM CST
Experiment Type	Comparative Cт (ΔΔCт)
Instrument Name	272530212
Instrument Serial Number	272530212
Instrument Type	QuantStudio™ 5 System
Passive Reference	ROX
Post-read Stage/Step
Pre-read Stage/Step
Quantification Cycle Method	Ct
Signal Smoothing On	true
Stage where Melt Analysis is performed	Stage3
Stage/ Cycle where Ct Analysis is performed	Stage2, Step2
User Name
Well	Well Position	Omit	Sample Name	Target Name	Task	Reporter	Quencher	Quantity	Quantity Mean	Quantity SD	RQ	RQ Min	RQ Max	CT	Ct Mean	Ct SD	Delta Ct	Delta Ct Mean	Delta Ct SD	Delta Ct SE	Delta Delta Ct	Automatic Ct Threshold	Ct Threshold	Automatic Baseline	Baseline Start	Baseline End	Amp Status	Comments	Cq Conf	HIGHSD	CQCONF	EXPFAIL	MTP	Tm1	OUTLIERRG	Tm2	Tm3	Tm4
1	A1	FALSE	18s	tu	UNKNOWN	SYBR	None							16.8439	17.3127	0.249411						TRUE	0.180497	TRUE	3	13	Amp		0.948141	N	N	N	N	79.5616	N
2	A2	FALSE	18s	tu	UNKNOWN	SYBR	None							17.1755	17.3127	0.249411						TRUE	0.180497	TRUE	3	11	Amp		0.94811	N	N	N	N	79.4492	N
3	A3	FALSE	18s	tu	UNKNOWN	SYBR	None							17.3615	17.3127	0.249411						TRUE	0.180497	TRUE	3	12	Amp		0.98221	N	N	N	N	79.5616	N
4	A4	FALSE	18s	tu	UNKNOWN	SYBR	None							17.338	17.3127	0.249411						TRUE	0.180497	TRUE	3	11	Amp		0.965931	N	N	N	N	79.4492	N
5	A5	FALSE	18s	tu	UNKNOWN	SYBR	None							17.5882	17.3127	0.249411						TRUE	0.180497	TRUE	3	12	Amp		0.964711	N	N	N	N	79.2152	N
6	A6	FALSE	18s	tu	UNKNOWN	SYBR	None							17.6029	17.3127	0.249411						TRUE	0.180497	TRUE	3	13	Amp		0.927533	N	N	N	N	79.2152	N
7	A7	FALSE	18s	tu	UNKNOWN	SYBR	None							17.2756	17.3127	0.249411						TRUE	0.180497	TRUE	3	12	Amp		0.956248	N	N	N	N	79.2152	N
8	A8	FALSE	18s	tu	UNKNOWN	SYBR	None							17.0969	17.3127	0.249411						TRUE	0.180497	TRUE	3	10	Amp		0.94571	N	N	N	N	79.2152	N
9	A9	FALSE	18s	tu	UNKNOWN	SYBR	None							17.5317	17.3127	0.249411						TRUE	0.180497	TRUE	3	13	Amp		0.980241	N	N	N	N	79.4536	N
10	A10	FALSE	18s	coa	UNKNOWN	SYBR	None				1	0.854543	1.17022	16.3736	16.1174	0.201952		-1.19525	0.320922	0.106974	0	TRUE	0.117218	TRUE	3	12	Amp		0.96635	N	N	N	N	79.4536	N
11	A11	FALSE	18s	coa	UNKNOWN	SYBR	None				1	0.854543	1.17022	16.2756	16.1174	0.201952		-1.19525	0.320922	0.106974	0	TRUE	0.117218	TRUE	3	13	Amp		0.972967	N	N	N	N	79.4536	N
12	A12	FALSE	18s	coa	UNKNOWN	SYBR	None				1	0.854543	1.17022	15.7484	16.1174	0.201952		-1.19525	0.320922	0.106974	0	TRUE	0.117218	TRUE	3	10	Amp		0.982317	N	N	N	N	79.4536	N
13	A13	FALSE	18s	coa	UNKNOWN	SYBR	None				1	0.854543	1.17022	15.8898	16.1174	0.201952		-1.19525	0.320922	0.106974	0	TRUE	0.117218	TRUE	3	11	Amp		0.967662	N	N	N	N	79.1896	N
14	A14	FALSE	18s	coa	UNKNOWN	SYBR	None				1	0.854543	1.17022	16.0647	16.1174	0.201952		-1.19525	0.320922	0.106974	0	TRUE	0.117218	TRUE	3	12	Amp		0.983836	N	N	N	N	79.1896	N
15	A15	FALSE	18s	coa	UNKNOWN	SYBR	None				1	0.854543	1.17022	16.0637	16.1174	0.201952		-1.19525	0.320922	0.106974	0	TRUE	0.117218	TRUE	3	12	Amp		0.967907	N	N	N	N	79.3018	N
16	A16	FALSE	18s	coa	UNKNOWN	SYBR	None				1	0.854543	1.17022	16.2771	16.1174	0.201952		-1.19525	0.320922	0.106974	0	TRUE	0.117218	TRUE	3	11	Amp		0.975239	N	N	N	N	79.3018	N
17	A17	FALSE	18s	coa	UNKNOWN	SYBR	None				1	0.854543	1.17022	16.246	16.1174	0.201952		-1.19525	0.320922	0.106974	0	TRUE	0.117218	TRUE	3	12	Amp		0.950886	N	N	N	N	79.5285	N
18	A18	FALSE	18s	coa	UNKNOWN	SYBR	None				1	0.854543	1.17022	16.1181	16.1174	0.201952		-1.19525	0.320922	0.106974	0	TRUE	0.117218	TRUE	3	13	Amp		0.965241	N	N	N	N	79.5285	N
145	G1	FALSE	lpl-1	tu	UNKNOWN	SYBR	None							25.344	25.103	0.1777						TRUE	0.180497	TRUE	3	20	Amp		0.972811	N	N	N	N	79.2243	N
146	G2	FALSE	lpl-1	tu	UNKNOWN	SYBR	None							25.2754	25.103	0.1777						TRUE	0.180497	TRUE	3	20	Amp		0.986714	N	N	N	N	79.2243	N
147	G3	FALSE	lpl-1	tu	UNKNOWN	SYBR	None							25.2249	25.103	0.1777						TRUE	0.180497	TRUE	3	20	Amp		0.98184	N	N	N	N	79.1119	N
148	G4	FALSE	lpl-1	tu	UNKNOWN	SYBR	None							25.0228	25.103	0.1777						TRUE	0.180497	TRUE	3	20	Amp		0.976355	N	N	N	N	78.9995	N
149	G5	FALSE	lpl-1	tu	UNKNOWN	SYBR	None							24.9382	25.103	0.1777						TRUE	0.180497	TRUE	3	20	Amp		0.985985	N	N	N	N	78.8781	N
150	G6	FALSE	lpl-1	tu	UNKNOWN	SYBR	None							24.8207	25.103	0.1777						TRUE	0.180497	TRUE	3	20	Amp		0.986877	N	N	N	N	78.7657	N
151	G7	FALSE	lpl-1	tu	UNKNOWN	SYBR	None							24.9456	25.103	0.1777						TRUE	0.180497	TRUE	3	20	Amp		0.98467	N	N	N	N	78.7657	N
152	G8	FALSE	lpl-1	tu	UNKNOWN	SYBR	None							25.1968	25.103	0.1777						TRUE	0.180497	TRUE	3	20	Amp		0.986404	N	N	N	N	78.7657	N
153	G9	FALSE	lpl-1	tu	UNKNOWN	SYBR	None							25.1586	25.103	0.1777						TRUE	0.180497	TRUE	3	20	Amp		0.980577	N	N	N	N	79.0038	N
154	G10	FALSE	lpl-1	coa	UNKNOWN	SYBR	None				1.00067	0.772837	1.29567	24.3602	23.9068	0.496641		-1.19621	0.527475	0.175825	-0.000967556	TRUE	0.117218	TRUE	3	20	Amp		0.977713	N	N	N	N	79.1163	N
155	G11	FALSE	lpl-1	coa	UNKNOWN	SYBR	None				1.00067	0.772837	1.29567	24.189	23.9068	0.496641		-1.19621	0.527475	0.175825	-0.000967556	TRUE	0.117218	TRUE	3	20	Amp		0.973657	N	N	N	N	79.1163	N
156	G12	FALSE	lpl-1	coa	UNKNOWN	SYBR	None				1.00067	0.772837	1.29567	24.0915	23.9068	0.496641		-1.19621	0.527475	0.175825	-0.000967556	TRUE	0.117218	TRUE	3	19	Amp		0.97775	N	N	N	N	79.1163	N
157	G13	FALSE	lpl-1	coa	UNKNOWN	SYBR	None				1.00067	0.772837	1.29567	23.4299	23.9068	0.496641		-1.19621	0.527475	0.175825	-0.000967556	TRUE	0.117218	TRUE	3	20	Amp		0.985662	N	N	N	N	78.8529	N
158	G14	FALSE	lpl-1	coa	UNKNOWN	SYBR	None				1.00067	0.772837	1.29567	23.1875	23.9068	0.496641		-1.19621	0.527475	0.175825	-0.000967556	TRUE	0.117218	TRUE	3	18	Amp		0.99368	N	N	N	N	78.8529	N
159	G15	FALSE	lpl-1	coa	UNKNOWN	SYBR	None				1.00067	0.772837	1.29567	23.1706	23.9068	0.496641		-1.19621	0.527475	0.175825	-0.000967556	TRUE	0.117218	TRUE	3	18	Amp		0.984228	N	N	N	N	78.8529	N
160	G16	FALSE	lpl-1	coa	UNKNOWN	SYBR	None				1.00067	0.772837	1.29567	24.3228	23.9068	0.496641		-1.19621	0.527475	0.175825	-0.000967556	TRUE	0.117218	TRUE	3	20	Amp		0.983327	N	N	N	N	78.7407	N
161	G17	FALSE	lpl-1	coa	UNKNOWN	SYBR	None				1.00067	0.772837	1.29567	24.2953	23.9068	0.496641		-1.19621	0.527475	0.175825	-0.000967556	TRUE	0.117218	TRUE	3	21	Amp		0.973147	N	N	N	N	78.9673	N
162	G18	FALSE	lpl-1	coa	UNKNOWN	SYBR	None				1.00067	0.772837	1.29567	24.1142	23.9068	0.496641		-1.19621	0.527475	0.175825	-0.000967556	TRUE	0.117218	TRUE	3	20	Amp		0.989609	N	N	N	Y	78.9673	N	84.3544
Analysis Type	Singleplex
Endogenous Control	tu
RQ Min/Max Confidence Level	95.0
Reference Sample	18s
