# Supplementary material for: Zebrafish cobll1a regulates lipid homeostasis via the RA signaling pathway
Source: Front Cell Dev Biol. 2024 Apr 18;12:1381362. doi: 10.3389/fcell.2024.1381362 (PMC11063382; doi:10.3389/fcell.2024.1381362)
Supplement: Supplementary file 3 [file DataSheet4.ZIP › fig6/scd.xls]

## Sheet: Results
Block Type	384-Well Block
Calibration Background is expired	Yes
Calibration Background performed on	09-20-2019
Calibration Pure Dye ABY is expired	Yes
Calibration Pure Dye ABY performed on	09-20-2019
Calibration Pure Dye CY5 is expired	Yes
Calibration Pure Dye CY5 performed on	09-20-2019
Calibration Pure Dye FAM is expired	Yes
Calibration Pure Dye FAM performed on	09-20-2019
Calibration Pure Dye JUN is expired	Yes
Calibration Pure Dye JUN performed on	09-20-2019
Calibration Pure Dye MUSTANG PURPLE is expired	Yes
Calibration Pure Dye MUSTANG PURPLE performed on	09-20-2019
Calibration Pure Dye NED is expired	Yes
Calibration Pure Dye NED performed on	09-20-2019
Calibration Pure Dye ROX is expired	Yes
Calibration Pure Dye ROX performed on	09-20-2019
Calibration Pure Dye SYBR is expired	Yes
Calibration Pure Dye SYBR performed on	09-20-2019
Calibration Pure Dye TAMRA is expired	Yes
Calibration Pure Dye TAMRA performed on	09-20-2019
Calibration Pure Dye VIC is expired	Yes
Calibration Pure Dye VIC performed on	09-20-2019
Calibration ROI is expired	Yes
Calibration ROI performed on	09-20-2019
Calibration Uniformity is expired	Yes
Calibration Uniformity performed on	09-20-2019
Chemistry	SYBR_GREEN
Date Created	2023-06-06 19:31:43 PM CST
Experiment Barcode
Experiment Comment
Experiment File Name	D:\zt\2023-06-06_165432.eds
Experiment Name	2023-06-06_165432
Experiment Run End Time	2023-06-06 18:45:07 PM CST
Experiment Type	Comparative Cт (ΔΔCт)
Instrument Name	272530212
Instrument Serial Number	272530212
Instrument Type	QuantStudio™ 5 System
Passive Reference	ROX
Post-read Stage/Step
Pre-read Stage/Step
Quantification Cycle Method	Ct
Signal Smoothing On	true
Stage where Melt Analysis is performed	Stage3
Stage/ Cycle where Ct Analysis is performed	Stage2, Step2
User Name
Well	Well Position	Omit	Sample Name	Target Name	Task	Reporter	Quencher	Quantity	Quantity Mean	Quantity SD	RQ	RQ Min	RQ Max	CT	Ct Mean	Ct SD	Delta Ct	Delta Ct Mean	Delta Ct SD	Delta Ct SE	Delta Delta Ct	Automatic Ct Threshold	Ct Threshold	Automatic Baseline	Baseline Start	Baseline End	Amp Status	Comments	Cq Conf	HIGHSD	MTP	CQCONF	Tm1	OUTLIERRG	PRFLOW	Tm2	NOISE	Tm3	SPIKE	Tm4
73	D1	FALSE	18s	tu1	UNKNOWN	SYBR	None							17.2083	17.2238	0.0352913						TRUE	0.340275	TRUE	3	10	Amp		0.969161	N	Y	N	78.5392	N	N	73.9045	N		N
74	D2	FALSE	18s	tu1	UNKNOWN	SYBR	None							17.2642	17.2238	0.0352913						TRUE	0.340275	TRUE	3	12	Amp		0.971282	N	Y	N	78.4262	N	N	73.6784	N		N
75	D3	FALSE	18s	tu1	UNKNOWN	SYBR	None							17.1989	17.2238	0.0352913						TRUE	0.340275	TRUE	3	12	Amp		0.97019	N	Y	N	78.3131	N	N	73.7914	N		N
76	D4	FALSE	18s	tu2	UNKNOWN	SYBR	None				1	0.806075	1.24058	18.2329	18.0737	0.190785		0.849833	0.194022	0.112019	0	TRUE	0.917808	TRUE	3	12	Amp		0.960857	N	N	N	78.3131	N	N		N		N
77	D5	FALSE	18s	tu2	UNKNOWN	SYBR	None				1	0.806075	1.24058	18.1259	18.0737	0.190785		0.849833	0.194022	0.112019	0	TRUE	0.917808	TRUE	3	10	Amp		0.981433	N	N	N	78.1849	N	N		N		N
78	D6	FALSE	18s	tu2	UNKNOWN	SYBR	None				1	0.806075	1.24058	17.8622	18.0737	0.190785		0.849833	0.194022	0.112019	0	TRUE	0.917808	TRUE	3	11	Amp		0.986559	N	N	N	78.0719	N	N		N		N
79	D7	FALSE	18s	tu3	UNKNOWN	SYBR	None				1	0.937579	1.06658	18.3168	18.2639	0.0460394		1.04011	0.0580094	0.0334918	0	TRUE	0.906904	TRUE	3	11	Amp		0.984504	N	Y	N	77.959	N	N	72.9892	N		N
80	D8	FALSE	18s	tu3	UNKNOWN	SYBR	None				1	0.937579	1.06658	18.2426	18.2639	0.0460394		1.04011	0.0580094	0.0334918	0	TRUE	0.906904	TRUE	3	12	Amp		0.982602	N	Y	N	77.959	N	N	86.2043	N	73.328	N
81	D9	FALSE	18s	tu3	UNKNOWN	SYBR	None				1	0.937579	1.06658	18.2325	18.2639	0.0460394		1.04011	0.0580094	0.0334918	0	TRUE	0.906904	TRUE	3	12	Amp		0.983659	N	Y	N	78.2069	N	N	73.3442	N		N
82	D10	FALSE	18s	cobll1a1	UNKNOWN	SYBR	None				1	0.95358	1.04868	18.0955	18.1025	0.0241782		0.878659	0.0427792	0.0246986	0	TRUE	0.768895	TRUE	3	11	Amp		0.984703	N	Y	N	78.2069	N	N	73.4573	N	86.3492	N
83	D11	FALSE	18s	cobll1a1	UNKNOWN	SYBR	None				1	0.95358	1.04868	18.0826	18.1025	0.0241782		0.878659	0.0427792	0.0246986	0	TRUE	0.768895	TRUE	3	12	Amp		0.983695	N	Y	N	78.2069	N	N	73.4573	N		N
84	D12	FALSE	18s	cobll1a1	UNKNOWN	SYBR	None				1	0.95358	1.04868	18.1294	18.1025	0.0241782		0.878659	0.0427792	0.0246986	0	TRUE	0.768895	TRUE	3	13	Amp		0.984249	N	Y	N	78.2069	N	N	86.3492	N	73.5703	N
85	D13	FALSE	18s	cobll1a2	UNKNOWN	SYBR	None				1	0.704482	1.41948	17.6699	18.0313	0.313285		0.807421	0.315266	0.182019	0	TRUE	0.924173	TRUE	3	11	Amp		0.989558	N	N	N	78.0375	N	N		N		N
86	D14	FALSE	18s	cobll1a2	UNKNOWN	SYBR	None				1	0.704482	1.41948	18.2265	18.0313	0.313285		0.807421	0.315266	0.182019	0	TRUE	0.924173	TRUE	3	12	Amp		0.986358	N	N	N	78.1502	N	N		N		N
87	D15	FALSE	18s	cobll1a2	UNKNOWN	SYBR	None				1	0.704482	1.41948	18.1974	18.0313	0.313285		0.807421	0.315266	0.182019	0	TRUE	0.924173	TRUE	3	12	Amp		0.984625	N	N	N	78.1502	N	N		N		N
88	D16	FALSE	18s	cobll1a3	UNKNOWN	SYBR	None				1	0.862936	1.15883	18.8422	18.6957	0.127895		1.47182	0.132675	0.0765998	0	TRUE	1.04801	TRUE	3	13	Amp		0.988631	N	Y	N	78.0375	N	N	73.3027	N		N
89	D17	FALSE	18s	cobll1a3	UNKNOWN	SYBR	None				1	0.862936	1.15883	18.6384	18.6957	0.127895		1.47182	0.132675	0.0765998	0	TRUE	1.04801	TRUE	3	13	Amp		0.978634	N	Y	N	78.2598	N	N	73.413	N		N
90	D18	FALSE	18s	cobll1a3	UNKNOWN	SYBR	None				1	0.862936	1.15883	18.6064	18.6957	0.127895		1.47182	0.132675	0.0765998	0	TRUE	1.04801	TRUE	3	10	Amp		0.988531	N	N	N	78.3725	N	N		N		N
289	M1	FALSE	scd	tu1	UNKNOWN	SYBR	None							28.1131	28.0652	0.0528199						TRUE	0.340275	TRUE	3	23	Amp		0.979293	N	N	N	82.9478	N	N		N		N
290	M2	FALSE	scd	tu1	UNKNOWN	SYBR	None							28.0085	28.0652	0.0528199						TRUE	0.340275	TRUE	3	22	Amp		0.98426	N	Y	N	83.1739	N	N	75.7132	N		N
291	M3	FALSE	scd	tu1	UNKNOWN	SYBR	None							28.0739	28.0652	0.0528199						TRUE	0.340275	TRUE	3	22	Amp		0.977757	N	Y	N	83.1739	N	N	75.9392	N		N
292	M4	FALSE	scd	tu2	UNKNOWN	SYBR	None				0.818239	0.651163	1.02818	29.2856	29.2044	0.198655		1.13924	0.205557	0.118678	0.289406	TRUE	0.917808	TRUE	3	22	Amp		0.976223	N	Y	N	83.0609	N	N	75.6001	N		N
293	M5	FALSE	scd	tu2	UNKNOWN	SYBR	None				0.818239	0.651163	1.02818	29.3496	29.2044	0.198655		1.13924	0.205557	0.118678	0.289406	TRUE	0.917808	TRUE	3	23	Amp		0.986765	N	Y	N	82.9288	N	N	75.587	N		N
294	M6	FALSE	scd	tu2	UNKNOWN	SYBR	None				0.818239	0.651163	1.02818	28.978	29.2044	0.198655		1.13924	0.205557	0.118678	0.289406	TRUE	0.917808	TRUE	3	23	Amp		0.99295	N	N	N	82.8158	N	N		N		N
295	M7	FALSE	scd	tu3	UNKNOWN	SYBR	None				0.993891	0.836664	1.18067	29.2366	29.1141	0.145708		1.04895	0.154986	0.0894813	0.00883992	TRUE	0.906904	TRUE	3	23	Amp		0.987844	N	Y	N	82.9288	N	N	75.3611	N		N
296	M8	FALSE	scd	tu3	UNKNOWN	SYBR	None				0.993891	0.836664	1.18067	29.1528	29.1141	0.145708		1.04895	0.154986	0.0894813	0.00883992	TRUE	0.906904	TRUE	3	22	Amp		0.973484	N	N	N	83.0417	N	N		N		N
297	M9	FALSE	scd	tu3	UNKNOWN	SYBR	None				0.993891	0.836664	1.18067	28.953	29.1141	0.145708		1.04895	0.154986	0.0894813	0.00883992	TRUE	0.906904	TRUE	3	22	Amp		0.97452	N	N	N	83.0697	N	N		N		N
298	M10	FALSE	scd	cobll1a1	UNKNOWN	SYBR	None				1.08411	0.96762	1.21461	28.9177	28.8273	0.0876147		0.762154	0.102305	0.0590657	-0.116505	TRUE	0.768895	TRUE	3	21	Amp		0.992623	N	Y	N	83.1827	N	N	75.6059	N		N
299	M11	FALSE	scd	cobll1a1	UNKNOWN	SYBR	None				1.08411	0.96762	1.21461	28.8216	28.8273	0.0876147		0.762154	0.102305	0.0590657	-0.116505	TRUE	0.768895	TRUE	3	22	Amp		0.983548	N	Y	N	83.1827	N	N	75.4928	N		N
300	M12	FALSE	scd	cobll1a1	UNKNOWN	SYBR	None				1.08411	0.96762	1.21461	28.7427	28.8273	0.0876147		0.762154	0.102305	0.0590657	-0.116505	TRUE	0.768895	TRUE	3	22	Amp		0.988862	N	Y	N	83.1827	N	N	75.719	N	79.564	N
301	M13	FALSE	scd	cobll1a2	UNKNOWN	SYBR	None				0.818184	0.524214	1.27701	28.8712	29.1621	0.397175		1.09692	0.400672	0.231328	0.289502	TRUE	0.924173	TRUE	3	23	Amp		0.990191	N	N	N	82.8849	N	N		N		N
302	M14	FALSE	scd	cobll1a2	UNKNOWN	SYBR	None				0.818184	0.524214	1.27701	29.6146	29.1621	0.397175		1.09692	0.400672	0.231328	0.289502	TRUE	0.924173	TRUE	3	22	Amp		0.974923	N	Y	N	82.7722	N	N	75.3319	N		N
303	M15	FALSE	scd	cobll1a2	UNKNOWN	SYBR	None				0.818184	0.524214	1.27701	29.0005	29.1621	0.397175		1.09692	0.400672	0.231328	0.289502	TRUE	0.924173	TRUE	3	23	Amp		0.984132	N	Y	N	82.8849	N	N	75.3319	N		N
304	M16	FALSE	scd	cobll1a3	UNKNOWN	SYBR	None				1.16504	0.824749	1.64573	28.9844	29.3166	0.306371		1.25144	0.31089	0.179493	-0.22038	TRUE	1.04801	TRUE	3	20	Amp		0.992453	N	N	N	82.8849	N	N		N		N
305	M17	FALSE	scd	cobll1a3	UNKNOWN	SYBR	None				1.16504	0.824749	1.64573	29.3773	29.3166	0.306371		1.25144	0.31089	0.179493	-0.22038	TRUE	1.04801	TRUE	3	22	Amp		0.98897	N	Y	N	83.1065	N	N	75.5546	N		N
306	M18	FALSE	scd	cobll1a3	UNKNOWN	SYBR	None				1.16504	0.824749	1.64573	29.5881	29.3166	0.306371		1.25144	0.31089	0.179493	-0.22038	TRUE	1.04801	TRUE	3	21	Amp		0.983677	N	N	N	83.1065	N	N		N		N
Analysis Type	Singleplex
Endogenous Control	tu1
RQ Min/Max Confidence Level	95.0
Reference Sample	18s
