# Supplementary material for: Zebrafish cobll1a regulates lipid homeostasis via the RA signaling pathway
Source: Front Cell Dev Biol. 2024 Apr 18;12:1381362. doi: 10.3389/fcell.2024.1381362 (PMC11063382; doi:10.3389/fcell.2024.1381362)
Supplement: Supplementary file 3 [file DataSheet4.ZIP › fig6/serbf1íóserbf2.xls]

## Sheet: Results
Block Type	384-Well Block
Calibration Background is expired	Yes
Calibration Background performed on	09-20-2019
Calibration Pure Dye ABY is expired	Yes
Calibration Pure Dye ABY performed on	09-20-2019
Calibration Pure Dye CY5 is expired	Yes
Calibration Pure Dye CY5 performed on	09-20-2019
Calibration Pure Dye FAM is expired	Yes
Calibration Pure Dye FAM performed on	09-20-2019
Calibration Pure Dye JUN is expired	Yes
Calibration Pure Dye JUN performed on	09-20-2019
Calibration Pure Dye MUSTANG PURPLE is expired	Yes
Calibration Pure Dye MUSTANG PURPLE performed on	09-20-2019
Calibration Pure Dye NED is expired	Yes
Calibration Pure Dye NED performed on	09-20-2019
Calibration Pure Dye ROX is expired	Yes
Calibration Pure Dye ROX performed on	09-20-2019
Calibration Pure Dye SYBR is expired	Yes
Calibration Pure Dye SYBR performed on	09-20-2019
Calibration Pure Dye TAMRA is expired	Yes
Calibration Pure Dye TAMRA performed on	09-20-2019
Calibration Pure Dye VIC is expired	Yes
Calibration Pure Dye VIC performed on	09-20-2019
Calibration ROI is expired	Yes
Calibration ROI performed on	09-20-2019
Calibration Uniformity is expired	Yes
Calibration Uniformity performed on	09-20-2019
Chemistry	SYBR_GREEN
Date Created	2023-11-21 21:01:46 PM CST
Experiment Barcode
Experiment Comment
Experiment File Name	F:\2023-11-21_105536.eds
Experiment Name	2023-11-21_105536
Experiment Run End Time	Not Started
Experiment Type	Comparative Cт (ΔΔCт)
Instrument Name	272530212
Instrument Serial Number	272530212
Instrument Type	QuantStudio™ 5 System
Passive Reference	ROX
Post-read Stage/Step
Pre-read Stage/Step
Quantification Cycle Method	Ct
Signal Smoothing On	true
Stage where Melt Analysis is performed	Stage3
Stage/ Cycle where Ct Analysis is performed	Stage2, Step2
User Name
Well	Well Position	Omit	Sample Name	Target Name	Task	Reporter	Quencher	Quantity	Quantity Mean	Quantity SD	RQ	RQ Min	RQ Max	CT	Ct Mean	Ct SD	Delta Ct	Delta Ct Mean	Delta Ct SD	Delta Ct SE	Delta Delta Ct	Automatic Ct Threshold	Ct Threshold	Automatic Baseline	Baseline Start	Baseline End	Amp Status	Comments	Cq Conf	MTP	HIGHSD	OUTLIERRG	Tm1	Tm2	Tm3	Tm4
1	A1	FALSE	18s	tu1	UNKNOWN	SYBR	None							15.6629	15.9028	0.430355						TRUE	0.154539	TRUE	3	11	Amp		0.94848	N	N	N	79.6775
2	A2	FALSE	18s	tu1	UNKNOWN	SYBR	None							15.646	15.9028	0.430355						TRUE	0.154539	TRUE	3	10	Amp		0.983195	N	N	N	79.6775
3	A3	FALSE	18s	tu1	UNKNOWN	SYBR	None							16.3997	15.9028	0.430355						TRUE	0.154539	TRUE	3	13	Amp		0.971914	N	N	Y	79.6775
4	A4	FALSE	18s	tu2	UNKNOWN	SYBR	None				1	0.603582	1.65678	15.8143	15.9739	0.145823		0.0711177	0.45439	0.262342	0	TRUE	0.133813	TRUE	3	11	Amp		0.97895	N	N	N	79.5638
5	A5	FALSE	18s	tu2	UNKNOWN	SYBR	None				1	0.603582	1.65678	16.0075	15.9739	0.145823		0.0711177	0.45439	0.262342	0	TRUE	0.133813	TRUE	3	12	Amp		0.956458	N	N	N	79.45
6	A6	FALSE	18s	tu2	UNKNOWN	SYBR	None				1	0.603582	1.65678	16.1001	15.9739	0.145823		0.0711177	0.45439	0.262342	0	TRUE	0.133813	TRUE	3	12	Amp		0.950079	N	N	N	79.45
7	A7	FALSE	18s	tu3	UNKNOWN	SYBR	None				1	0.582149	1.71777	15.4203	15.6823	0.227806		-0.220554	0.48693	0.281129	0	TRUE	0.106886	TRUE	3	10	Amp		0.953596	N	N	N	79.45
8	A8	FALSE	18s	tu3	UNKNOWN	SYBR	None				1	0.582149	1.71777	15.7927	15.6823	0.227806		-0.220554	0.48693	0.281129	0	TRUE	0.106886	TRUE	3	12	Amp		0.968636	N	N	N	79.45
9	A9	FALSE	18s	tu3	UNKNOWN	SYBR	None				1	0.582149	1.71777	15.8338	15.6823	0.227806		-0.220554	0.48693	0.281129	0	TRUE	0.106886	TRUE	3	12	Amp		0.943169	N	N	N	79.45
10	A10	FALSE	18s	coa1	UNKNOWN	SYBR	None				1	0.553707	1.80601	16.3515	16.1668	0.31278		0.26401	0.532012	0.307157	0	TRUE	0.138341	TRUE	3	12	Amp		0.963197	N	N	N	79.45
11	A11	FALSE	18s	coa1	UNKNOWN	SYBR	None				1	0.553707	1.80601	16.3433	16.1668	0.31278		0.26401	0.532012	0.307157	0	TRUE	0.138341	TRUE	3	13	Amp		0.952615	N	N	N	79.5638
12	A12	FALSE	18s	coa1	UNKNOWN	SYBR	None				1	0.553707	1.80601	15.8057	16.1668	0.31278		0.26401	0.532012	0.307157	0	TRUE	0.138341	TRUE	3	10	Amp		0.986408	N	N	Y	79.5638
13	A13	FALSE	18s	coa2	UNKNOWN	SYBR	None				1	0.612624	1.63232	16.0844	16.1954	0.0963401		0.292577	0.441007	0.254615	0	TRUE	0.149085	TRUE	3	11	Amp		0.972994	N	N	N	79.45
14	A14	FALSE	18s	coa2	UNKNOWN	SYBR	None				1	0.612624	1.63232	16.2449	16.1954	0.0963401		0.292577	0.441007	0.254615	0	TRUE	0.149085	TRUE	3	12	Amp		0.963748	N	N	N	79.45
15	A15	FALSE	18s	coa2	UNKNOWN	SYBR	None				1	0.612624	1.63232	16.257	16.1954	0.0963401		0.292577	0.441007	0.254615	0	TRUE	0.149085	TRUE	3	11	Amp		0.962506	N	N	N	79.45
16	A16	FALSE	18s	coa3	UNKNOWN	SYBR	None				1	0.568689	1.75843	16.265	16.0984	0.269893		0.195566	0.507984	0.293285	0	TRUE	0.143393	TRUE	3	11	Amp		0.9771	N	N	N	79.5638
17	A17	FALSE	18s	coa3	UNKNOWN	SYBR	None				1	0.568689	1.75843	16.2432	16.0984	0.269893		0.195566	0.507984	0.293285	0	TRUE	0.143393	TRUE	3	12	Amp		0.968235	N	N	N	79.6775
18	A18	FALSE	18s	coa3	UNKNOWN	SYBR	None				1	0.568689	1.75843	15.787	16.0984	0.269893		0.195566	0.507984	0.293285	0	TRUE	0.143393	TRUE	3	11	Amp		0.982415	N	N	N	79.6775
97	E1	FALSE	serbf1-2	tu1	UNKNOWN	SYBR	None							33.9806	32.8443	1.36367						TRUE	0.154539	TRUE	3	29	Amp		0.954145	N	Y	N	70.8057
98	E2	FALSE	serbf1-2	tu1	UNKNOWN	SYBR	None							31.3321	32.8443	1.36367						TRUE	0.154539	TRUE	3	26	Amp		0.941351	N	Y	N	71.7157
99	E3	FALSE	serbf1-2	tu1	UNKNOWN	SYBR	None							33.2201	32.8443	1.36367						TRUE	0.154539	TRUE	3	29	Amp		0.937222	N	Y	N	71.6019
100	E4	FALSE	serbf1-2	tu2	UNKNOWN	SYBR	None				2.00848	0.0617231	65.3565	28.6629	31.9093	2.82205		-0.934989	3.13425	1.80956	-1.00611	TRUE	0.133813	TRUE	3	23	Amp		0.965315	N	Y	N	71.4882
101	E5	FALSE	serbf1-2	tu2	UNKNOWN	SYBR	None				2.00848	0.0617231	65.3565	33.7765	31.9093	2.82205		-0.934989	3.13425	1.80956	-1.00611	TRUE	0.133813	TRUE	3	28	Amp		0.948153	N	Y	N	71.0332
102	E6	FALSE	serbf1-2	tu2	UNKNOWN	SYBR	None				2.00848	0.0617231	65.3565	33.2885	31.9093	2.82205		-0.934989	3.13425	1.80956	-1.00611	TRUE	0.133813	TRUE	3	29	Amp		0.967563	N	Y	N	70.8057
103	E7	FALSE	serbf1-2	tu3	UNKNOWN	SYBR	None				1.24333	0.099123	15.5955	33.9712	32.3095	1.8226		-0.534763	2.27629	1.31421	-0.314209	TRUE	0.106886	TRUE	3	29	Amp		0.949484	N	Y	N	71.4882
104	E8	FALSE	serbf1-2	tu3	UNKNOWN	SYBR	None				1.24333	0.099123	15.5955	30.3602	32.3095	1.8226		-0.534763	2.27629	1.31421	-0.314209	TRUE	0.106886	TRUE	3	25	Amp		0.981679	N	Y	N	71.3744
105	E9	FALSE	serbf1-2	tu3	UNKNOWN	SYBR	None				1.24333	0.099123	15.5955	32.5971	32.3095	1.8226		-0.534763	2.27629	1.31421	-0.314209	TRUE	0.106886	TRUE	3	28	Amp		0.982872	N	Y	N	71.3744
106	E10	FALSE	serbf1-2	coa1	UNKNOWN	SYBR	None				0.486719	0.0413474	5.72939	35.5224	34.1471	1.75069		1.30285	2.21913	1.28121	1.03884	TRUE	0.138341	TRUE	3	30	Amp		0.966582	N	Y	N	71.147
107	E11	FALSE	serbf1-2	coa1	UNKNOWN	SYBR	None				0.486719	0.0413474	5.72939	34.7426	34.1471	1.75069		1.30285	2.21913	1.28121	1.03884	TRUE	0.138341	TRUE	3	30	Amp		0.967019	N	Y	N	71.3744
108	E12	FALSE	serbf1-2	coa1	UNKNOWN	SYBR	None				0.486719	0.0413474	5.72939	32.1764	34.1471	1.75069		1.30285	2.21913	1.28121	1.03884	TRUE	0.138341	TRUE	3	28	Amp		0.97847	N	Y	N	71.2607
109	E13	FALSE	serbf1-2	coa2	UNKNOWN	SYBR	None				1.36292	0.117364	15.8273	31.0931	32.6901	1.73518		-0.154123	2.20691	1.27416	-0.4467	TRUE	0.149085	TRUE	3	25	Amp		0.97056	N	Y	N	71.147
110	E14	FALSE	serbf1-2	coa2	UNKNOWN	SYBR	None				1.36292	0.117364	15.8273	32.4409	32.6901	1.73518		-0.154123	2.20691	1.27416	-0.4467	TRUE	0.149085	TRUE	3	27	Amp		0.968195	N	Y	N	70.9195
111	E15	FALSE	serbf1-2	coa2	UNKNOWN	SYBR	None				1.36292	0.117364	15.8273	34.5365	32.6901	1.73518		-0.154123	2.20691	1.27416	-0.4467	TRUE	0.149085	TRUE	3	29	Amp		0.970693	N	Y	N	71.0332
112	E16	FALSE	serbf1-2	coa3	UNKNOWN	SYBR	None				3.67213	0.307462	43.8577	29.2051	31.1632	1.7672		-1.68105	2.23218	1.28875	-1.87662	TRUE	0.143393	TRUE	3	23	Amp		0.963824	N	Y	N	71.4882
113	E17	FALSE	serbf1-2	coa3	UNKNOWN	SYBR	None				3.67213	0.307462	43.8577	32.6397	31.1632	1.7672		-1.68105	2.23218	1.28875	-1.87662	TRUE	0.143393	TRUE	3	28	Amp		0.970619	N	Y	N	71.4882
114	E18	FALSE	serbf1-2	coa3	UNKNOWN	SYBR	None				3.67213	0.307462	43.8577	31.6448	31.1632	1.7672		-1.68105	2.23218	1.28875	-1.87662	TRUE	0.143393	TRUE	3	25	Amp		0.970673	N	Y	N	71.147
121	F1	FALSE	serbf2-2	tu1	UNKNOWN	SYBR	None							25.4582	25.6905	0.206565						TRUE	0.154539	TRUE	3	21	Amp		0.932583	N	N	N	86.2744
122	F2	FALSE	serbf2-2	tu1	UNKNOWN	SYBR	None							25.8535	25.6905	0.206565						TRUE	0.154539	TRUE	3	21	Amp		0.958789	N	N	N	86.1607
123	F3	FALSE	serbf2-2	tu1	UNKNOWN	SYBR	None							25.7598	25.6905	0.206565						TRUE	0.154539	TRUE	3	20	Amp		0.928448	N	N	N	86.047
124	F4	FALSE	serbf2-2	tu2	UNKNOWN	SYBR	None				1.72462	1.36239	2.18317	24.9768	24.9753	0.0485551		-0.715162	0.212195	0.122511	-0.78628	TRUE	0.133813	TRUE	3	19	Amp		0.98516	N	N	N	86.047
125	F5	FALSE	serbf2-2	tu2	UNKNOWN	SYBR	None				1.72462	1.36239	2.18317	25.0231	24.9753	0.0485551		-0.715162	0.212195	0.122511	-0.78628	TRUE	0.133813	TRUE	3	20	Amp		0.982781	N	N	N	86.047
126	F6	FALSE	serbf2-2	tu2	UNKNOWN	SYBR	None				1.72462	1.36239	2.18317	24.9261	24.9753	0.0485551		-0.715162	0.212195	0.122511	-0.78628	TRUE	0.133813	TRUE	3	20	Amp		0.977577	N	N	N	85.9332
127	F7	FALSE	serbf2-2	tu3	UNKNOWN	SYBR	None				1.2618	0.875013	1.81957	24.9718	25.1345	0.256656		-0.556043	0.329456	0.190212	-0.335489	TRUE	0.106886	TRUE	3	21	Amp		0.981724	N	N	N	85.8195
128	F8	FALSE	serbf2-2	tu3	UNKNOWN	SYBR	None				1.2618	0.875013	1.81957	25.4303	25.1345	0.256656		-0.556043	0.329456	0.190212	-0.335489	TRUE	0.106886	TRUE	3	21	Amp		0.981943	N	N	N	85.9332
129	F9	FALSE	serbf2-2	tu3	UNKNOWN	SYBR	None				1.2618	0.875013	1.81957	25.0012	25.1345	0.256656		-0.556043	0.329456	0.190212	-0.335489	TRUE	0.106886	TRUE	3	21	Amp		0.986769	N	N	N	86.047
130	F10	FALSE	serbf2-2	coa1	UNKNOWN	SYBR	None				1.15525	0.863379	1.54578	25.5793	25.7463	0.161324		0.0558078	0.262096	0.151321	-0.208202	TRUE	0.138341	TRUE	3	21	Amp		0.974614	N	N	N	86.3882
131	F11	FALSE	serbf2-2	coa1	UNKNOWN	SYBR	None				1.15525	0.863379	1.54578	25.9013	25.7463	0.161324		0.0558078	0.262096	0.151321	-0.208202	TRUE	0.138341	TRUE	3	21	Amp		0.96987	N	N	N	86.3882
132	F12	FALSE	serbf2-2	coa1	UNKNOWN	SYBR	None				1.15525	0.863379	1.54578	25.7583	25.7463	0.161324		0.0558078	0.262096	0.151321	-0.208202	TRUE	0.138341	TRUE	3	20	Amp		0.9822	N	N	N	86.5019
133	F13	FALSE	serbf2-2	coa2	UNKNOWN	SYBR	None				3.27936	2.57428	4.17757	24.1916	24.2697	0.0692831		-1.42084	0.217874	0.12579	-1.71342	TRUE	0.149085	TRUE	3	20	Amp		0.969366	N	N	N	86.1607
134	F14	FALSE	serbf2-2	coa2	UNKNOWN	SYBR	None				3.27936	2.57428	4.17757	24.3238	24.2697	0.0692831		-1.42084	0.217874	0.12579	-1.71342	TRUE	0.149085	TRUE	3	19	Amp		0.982707	N	N	N	86.1607
135	F15	FALSE	serbf2-2	coa2	UNKNOWN	SYBR	None				3.27936	2.57428	4.17757	24.2936	24.2697	0.0692831		-1.42084	0.217874	0.12579	-1.71342	TRUE	0.149085	TRUE	3	19	Amp		0.981803	N	N	N	86.2744
136	F16	FALSE	serbf2-2	coa3	UNKNOWN	SYBR	None				1.86318	0.400512	8.66748	26.4756	24.9883	1.36807		-0.702199	1.38358	0.798808	-0.897765	TRUE	0.143393	TRUE	3	22	Amp		0.943544	N	Y	N	86.5019
137	F17	FALSE	serbf2-2	coa3	UNKNOWN	SYBR	None				1.86318	0.400512	8.66748	24.7057	24.9883	1.36807		-0.702199	1.38358	0.798808	-0.897765	TRUE	0.143393	TRUE	3	19	Amp		0.992623	N	Y	N	86.7294
138	F18	FALSE	serbf2-2	coa3	UNKNOWN	SYBR	None				1.86318	0.400512	8.66748	23.7836	24.9883	1.36807		-0.702199	1.38358	0.798808	-0.897765	TRUE	0.143393	TRUE	3	19	Amp		0.993301	N	Y	N	86.7294
Analysis Type	Singleplex
Endogenous Control	tu1
RQ Min/Max Confidence Level	95.0
Reference Sample	18s
