# Supplementary material for: Zebrafish cobll1a regulates lipid homeostasis via the RA signaling pathway
Source: Front Cell Dev Biol. 2024 Apr 18;12:1381362. doi: 10.3389/fcell.2024.1381362 (PMC11063382; doi:10.3389/fcell.2024.1381362)
Supplement: Supplementary file 3 [file DataSheet4.ZIP › fig7/apo4b.xls]

## Sheet: Results
Block Type	384-Well Block
Calibration Background is expired	Yes
Calibration Background performed on	09-20-2019
Calibration Pure Dye ABY is expired	Yes
Calibration Pure Dye ABY performed on	09-20-2019
Calibration Pure Dye CY5 is expired	Yes
Calibration Pure Dye CY5 performed on	09-20-2019
Calibration Pure Dye FAM is expired	Yes
Calibration Pure Dye FAM performed on	09-20-2019
Calibration Pure Dye JUN is expired	Yes
Calibration Pure Dye JUN performed on	09-20-2019
Calibration Pure Dye MUSTANG PURPLE is expired	Yes
Calibration Pure Dye MUSTANG PURPLE performed on	09-20-2019
Calibration Pure Dye NED is expired	Yes
Calibration Pure Dye NED performed on	09-20-2019
Calibration Pure Dye ROX is expired	Yes
Calibration Pure Dye ROX performed on	09-20-2019
Calibration Pure Dye SYBR is expired	Yes
Calibration Pure Dye SYBR performed on	09-20-2019
Calibration Pure Dye TAMRA is expired	Yes
Calibration Pure Dye TAMRA performed on	09-20-2019
Calibration Pure Dye VIC is expired	Yes
Calibration Pure Dye VIC performed on	09-20-2019
Calibration ROI is expired	Yes
Calibration ROI performed on	09-20-2019
Calibration Uniformity is expired	Yes
Calibration Uniformity performed on	09-20-2019
Chemistry	SYBR_GREEN
Date Created	2023-12-07 13:03:50 PM CST
Experiment Barcode
Experiment Comment
Experiment File Name	D:\zt\2023-12-07_105315.eds
Experiment Name	2023-12-07_105315
Experiment Run End Time	2023-12-07 12:33:39 PM CST
Experiment Type	Comparative Cт (ΔΔCт)
Instrument Name	272530212
Instrument Serial Number	272530212
Instrument Type	QuantStudio™ 5 System
Passive Reference	ROX
Post-read Stage/Step
Pre-read Stage/Step
Quantification Cycle Method	Ct
Signal Smoothing On	true
Stage where Melt Analysis is performed	Stage3
Stage/ Cycle where Ct Analysis is performed	Stage2, Step2
User Name
Well	Well Position	Omit	Sample Name	Target Name	Task	Reporter	Quencher	Quantity	Quantity Mean	Quantity SD	RQ	RQ Min	RQ Max	CT	Ct Mean	Ct SD	Delta Ct	Delta Ct Mean	Delta Ct SD	Delta Ct SE	Delta Delta Ct	Automatic Ct Threshold	Ct Threshold	Automatic Baseline	Baseline Start	Baseline End	Amp Status	Comments	Cq Conf	CQCONF	MTP	Tm1	HIGHSD	Tm2	Tm3	Tm4
217	J1	FALSE	18s	tu	UNKNOWN	SYBR	None							17.8386	17.29	0.366874						TRUE	0.266858	TRUE	3	11	Amp		0.917965	N	N	79.4417	N
218	J2	FALSE	18s	tu	UNKNOWN	SYBR	None							17.6164	17.29	0.366874						TRUE	0.266858	TRUE	3	11	Amp		0.952885	N	N	79.4417	N
219	J3	FALSE	18s	tu	UNKNOWN	SYBR	None							17.5603	17.29	0.366874						TRUE	0.266858	TRUE	3	12	Amp		0.981936	N	N	79.3287	N
220	J4	FALSE	18s	tu	UNKNOWN	SYBR	None							16.9059	17.29	0.366874						TRUE	0.266858	TRUE	3	11	Amp		0.973599	N	N	79.3287	N
221	J5	FALSE	18s	tu	UNKNOWN	SYBR	None							16.6598	17.29	0.366874						TRUE	0.266858	TRUE	3	10	Amp		0.974519	N	N	79.0831	N
222	J6	FALSE	18s	tu	UNKNOWN	SYBR	None							17.1213	17.29	0.366874						TRUE	0.266858	TRUE	3	12	Amp		0.964322	N	N	79.0831	N
223	J7	FALSE	18s	tu	UNKNOWN	SYBR	None							17.3938	17.29	0.366874						TRUE	0.266858	TRUE	3	12	Amp		0.967706	N	N	79.0831	N
224	J8	FALSE	18s	tu	UNKNOWN	SYBR	None							17.3279	17.29	0.366874						TRUE	0.266858	TRUE	3	13	Amp		0.970035	N	N	79.0831	N
225	J9	FALSE	18s	tu	UNKNOWN	SYBR	None							17.1857	17.29	0.366874						TRUE	0.266858	TRUE	3	12	Amp		0.983055	N	N	79.2221	N
226	J10	FALSE	18s	coa	UNKNOWN	SYBR	None				1	0.829555	1.20547	18.0046	17.8842	0.104671		0.594262	0.381514	0.127171	0	TRUE	0.303138	TRUE	3	12	Amp		0.985229	N	N	79.3352	N
227	J11	FALSE	18s	coa	UNKNOWN	SYBR	None				1	0.829555	1.20547	18.0079	17.8842	0.104671		0.594262	0.381514	0.127171	0	TRUE	0.303138	TRUE	3	13	Amp		0.960578	N	N	79.3352	N
228	J12	FALSE	18s	coa	UNKNOWN	SYBR	None				1	0.829555	1.20547	17.9145	17.8842	0.104671		0.594262	0.381514	0.127171	0	TRUE	0.303138	TRUE	3	11	Amp		0.987686	N	N	79.2221	N
229	J13	FALSE	18s	coa	UNKNOWN	SYBR	None				1	0.829555	1.20547	17.7335	17.8842	0.104671		0.594262	0.381514	0.127171	0	TRUE	0.303138	TRUE	3	12	Amp		0.976802	N	N	79.0309	N
230	J14	FALSE	18s	coa	UNKNOWN	SYBR	None				1	0.829555	1.20547	17.8211	17.8842	0.104671		0.594262	0.381514	0.127171	0	TRUE	0.303138	TRUE	3	12	Amp		0.975703	N	N	79.0309	N
231	J15	FALSE	18s	coa	UNKNOWN	SYBR	None				1	0.829555	1.20547	17.951	17.8842	0.104671		0.594262	0.381514	0.127171	0	TRUE	0.303138	TRUE	3	12	Amp		0.967435	N	N	79.0309	N
232	J16	FALSE	18s	coa	UNKNOWN	SYBR	None				1	0.829555	1.20547	17.9558	17.8842	0.104671		0.594262	0.381514	0.127171	0	TRUE	0.303138	TRUE	3	11	Amp		0.986609	N	N	79.1435	N
233	J17	FALSE	18s	coa	UNKNOWN	SYBR	None				1	0.829555	1.20547	17.8055	17.8842	0.104671		0.594262	0.381514	0.127171	0	TRUE	0.303138	TRUE	3	11	Amp		0.984503	N	N	79.2577	N
234	J18	FALSE	18s	coa	UNKNOWN	SYBR	None				1	0.829555	1.20547	17.764	17.8842	0.104671		0.594262	0.381514	0.127171	0	TRUE	0.303138	TRUE	3	12	Amp		0.985208	N	N	79.2577	N
																													0.951417	N	N	84.0759	N
																													0.936278	N	N	83.9628	N
																													0.946463	N	N	83.9628	N
																													0.931582	N	N	83.8498	N
																													0.974436	N	N	83.7126	N
																													0.970601	N	N	83.5997	N
																													0.965078	N	N	83.5997	N
																													0.971578	N	N	83.7126	N
																													0.959508	N	N	83.8581	N
																													0.968271	N	N	82.7273	Y
																													0.973932	N	N	82.7273	Y
																													0.965304	N	N	82.7273	Y
																													0.935477	N	N	83.5352	Y
																													0.964985	N	N	83.5352	Y
																													0.963452	N	N	83.5352	Y
																													0.979454	N	N	82.6344	Y
																													0.980716	N	N	82.7487	Y
																													0.948466	N	N	82.7487	Y
265	L1	FALSE	apoa4b	tu	UNKNOWN	SYBR	None							21.0951	20.8642	0.240482						TRUE	0.266858	TRUE	3	16	Amp		0.939619	N	N	77.2942	N
266	L2	FALSE	apoa4b	tu	UNKNOWN	SYBR	None							21.2109	20.8642	0.240482						TRUE	0.266858	TRUE	3	15	Amp		0.912963	N	N	77.2942	N
267	L3	FALSE	apoa4b	tu	UNKNOWN	SYBR	None							21.2046	20.8642	0.240482						TRUE	0.266858	TRUE	3	17	Amp		0.939942	N	N	77.2942	N
268	L4	FALSE	apoa4b	tu	UNKNOWN	SYBR	None							20.7801	20.8642	0.240482						TRUE	0.266858	TRUE	3	16	Amp		0.974153	N	N	77.0681	N
269	L5	FALSE	apoa4b	tu	UNKNOWN	SYBR	None							20.8213	20.8642	0.240482						TRUE	0.266858	TRUE	3	16	Amp		0.964132	N	N	76.9377	N
270	L6	FALSE	apoa4b	tu	UNKNOWN	SYBR	None							20.6578	20.8642	0.240482						TRUE	0.266858	TRUE	3	14	Amp		0.972343	N	N	76.8248	N
271	L7	FALSE	apoa4b	tu	UNKNOWN	SYBR	None							20.7294	20.8642	0.240482						TRUE	0.266858	TRUE	3	16	Amp		0.963458	N	N	76.9377	N
272	L8	FALSE	apoa4b	tu	UNKNOWN	SYBR	None							20.6725	20.8642	0.240482						TRUE	0.266858	TRUE	3	16	Amp		0.958123	N	N	77.0506	N
273	L9	FALSE	apoa4b	tu	UNKNOWN	SYBR	None							20.6058	20.8642	0.240482						TRUE	0.266858	TRUE	3	15	Amp		0.977896	N	N	77.1868	N
274	L10	FALSE	apoa4b	coa	UNKNOWN	SYBR	None				0.928603	0.617701	1.39599	22.5624	21.5653	0.796832		0.701128	0.83233	0.277443	0.106866	TRUE	0.303138	TRUE	3	17	Amp		0.988486	N	N	76.9606	Y
275	L11	FALSE	apoa4b	coa	UNKNOWN	SYBR	None				0.928603	0.617701	1.39599	22.1454	21.5653	0.796832		0.701128	0.83233	0.277443	0.106866	TRUE	0.303138	TRUE	3	16	Amp		0.981007	N	N	76.9606	Y
276	L12	FALSE	apoa4b	coa	UNKNOWN	SYBR	None				0.928603	0.617701	1.39599	20.6725	21.5653	0.796832		0.701128	0.83233	0.277443	0.106866	TRUE	0.303138	TRUE	3	16	Amp		0.942384	N	N	76.9606	Y
277	L13	FALSE	apoa4b	coa	UNKNOWN	SYBR	None				0.928603	0.617701	1.39599	20.714	21.5653	0.796832		0.701128	0.83233	0.277443	0.106866	TRUE	0.303138	TRUE	3	15	Amp		0.946274	N	N	77.0039	Y
278	L14	FALSE	apoa4b	coa	UNKNOWN	SYBR	None				0.928603	0.617701	1.39599	20.7678	21.5653	0.796832		0.701128	0.83233	0.277443	0.106866	TRUE	0.303138	TRUE	3	13	Amp		0.957473	N	N	77.0039	Y
279	L15	FALSE	apoa4b	coa	UNKNOWN	SYBR	None				0.928603	0.617701	1.39599	20.8055	21.5653	0.796832		0.701128	0.83233	0.277443	0.106866	TRUE	0.303138	TRUE	3	16	Amp		0.943125	N	N	77.0039	Y
280	L16	FALSE	apoa4b	coa	UNKNOWN	SYBR	None				0.928603	0.617701	1.39599	22.199	21.5653	0.796832		0.701128	0.83233	0.277443	0.106866	TRUE	0.303138	TRUE	3	17	Amp		0.984979	N	N	76.3283	Y
281	L17	FALSE	apoa4b	coa	UNKNOWN	SYBR	None				0.928603	0.617701	1.39599	22.0176	21.5653	0.796832		0.701128	0.83233	0.277443	0.106866	TRUE	0.303138	TRUE	3	16	Amp		0.987641	N	N	76.4424	Y
282	L18	FALSE	apoa4b	coa	UNKNOWN	SYBR	None				0.928603	0.617701	1.39599	22.2035	21.5653	0.796832		0.701128	0.83233	0.277443	0.106866	TRUE	0.303138	TRUE	3	16	Amp		0.986666	N	N	76.4424	Y
																													0.926896	N	N	81.9283	N
																													0.888622	N	N	81.9283	N
																													0.966323	N	N	81.8153	N
																													0.975301	N	N	81.7023	N
																													0.965542	N	N	81.5672	N
																													0.903545	N	N	81.4543	N
																													0.954254	N	N	81.4543	N
																													0.935609	N	N	81.4543	N
																													0.986539	N	N	81.7097	N
																													0.95709	N	N	81.7097	N
																													0.982086	N	N	81.7097	N
																													0.98127	N	N	81.7097	N
																													0.965646	N	N	81.3957	N
																													0.958561	N	N	81.3957	N
																													0.971685	N	N	81.5083	N
																													0.97789	N	N	81.5083	N
																													0.976333	N	N	81.6226	N
																													0.985498	N	N	81.7352	N
																													0.596406	Y	N	80.685	Y
																													0.56682	Y	N	80.798	Y
																													0.700215	Y	N	80.685	Y
																													0.940333	N	Y	80.572	Y	89.2752
																													0.963421	N	N	80.4381	Y
																													0.935917	N	N	80.2122	Y
																													0.882962	N	N	80.3252	Y
																													0.917309	N	N	80.3252	Y
																													0.677849	Y	N	80.4659	Y
																													0.93657	N	N	80.5789	Y
																													0.619812	Y	N	80.5789	Y
																													0.671846	Y	N	80.5789	Y
																													0.812541	N	N	80.3822	Y
																													0.602831	Y	N	80.3822	Y
																													0.808315	N	N	80.3822	Y
																													0.414265	Y	N	80.3822	Y
																													0.369749	Y	N	80.4965	Y
																													0.408391	Y	N	80.6091	Y
Analysis Type	Singleplex
Endogenous Control	tu
RQ Min/Max Confidence Level	95.0
Reference Sample	18s
