# Supplementary material for: Zebrafish cobll1a regulates lipid homeostasis via the RA signaling pathway
Source: Front Cell Dev Biol. 2024 Apr 18;12:1381362. doi: 10.3389/fcell.2024.1381362 (PMC11063382; doi:10.3389/fcell.2024.1381362)
Supplement: Supplementary file 3 [file DataSheet4.ZIP › fig7/apoa2íóapoa1b.xls]

## Sheet: Results
Block Type	384-Well Block
Calibration Background is expired	Yes
Calibration Background performed on	09-20-2019
Calibration Pure Dye ABY is expired	Yes
Calibration Pure Dye ABY performed on	09-20-2019
Calibration Pure Dye CY5 is expired	Yes
Calibration Pure Dye CY5 performed on	09-20-2019
Calibration Pure Dye FAM is expired	Yes
Calibration Pure Dye FAM performed on	09-20-2019
Calibration Pure Dye JUN is expired	Yes
Calibration Pure Dye JUN performed on	09-20-2019
Calibration Pure Dye MUSTANG PURPLE is expired	Yes
Calibration Pure Dye MUSTANG PURPLE performed on	09-20-2019
Calibration Pure Dye NED is expired	Yes
Calibration Pure Dye NED performed on	09-20-2019
Calibration Pure Dye ROX is expired	Yes
Calibration Pure Dye ROX performed on	09-20-2019
Calibration Pure Dye SYBR is expired	Yes
Calibration Pure Dye SYBR performed on	09-20-2019
Calibration Pure Dye TAMRA is expired	Yes
Calibration Pure Dye TAMRA performed on	09-20-2019
Calibration Pure Dye VIC is expired	Yes
Calibration Pure Dye VIC performed on	09-20-2019
Calibration ROI is expired	Yes
Calibration ROI performed on	09-20-2019
Calibration Uniformity is expired	Yes
Calibration Uniformity performed on	09-20-2019
Chemistry	SYBR_GREEN
Date Created	2023-06-12 19:16:03 PM CST
Experiment Barcode
Experiment Comment
Experiment File Name	D:\zt\2023-06-12_165133.eds
Experiment Name	2023-06-12_165133
Experiment Run End Time	2023-06-12 18:39:29 PM CST
Experiment Type	Comparative Cт (ΔΔCт)
Instrument Name	272530212
Instrument Serial Number	272530212
Instrument Type	QuantStudio™ 5 System
Passive Reference	ROX
Post-read Stage/Step
Pre-read Stage/Step
Quantification Cycle Method	Ct
Signal Smoothing On	true
Stage where Melt Analysis is performed	Stage3
Stage/ Cycle where Ct Analysis is performed	Stage2, Step2
User Name
Well	Well Position	Omit	Sample Name	Target Name	Task	Reporter	Quencher	Quantity	Quantity Mean	Quantity SD	RQ	RQ Min	RQ Max	CT	Ct Mean	Ct SD	Delta Ct	Delta Ct Mean	Delta Ct SD	Delta Ct SE	Delta Delta Ct	Automatic Ct Threshold	Ct Threshold	Automatic Baseline	Baseline Start	Baseline End	Amp Status	Comments	Cq Conf	OUTLIERRG	MTP	NOISE	Tm1	HIGHSD	Tm2	Tm3	Tm4
1	A1	FALSE	18s	tu1	UNKNOWN	SYBR	None							15.7407	15.8441	0.107058						TRUE	0.233047	TRUE	3	11	Amp		0.947234	N	N	Y	79.786	N
2	A2	FALSE	18s	tu1	UNKNOWN	SYBR	None							15.9545	15.8441	0.107058						TRUE	0.233047	TRUE	3	11	Amp		0.982404	N	N	N	79.786	N
3	A3	FALSE	18s	tu1	UNKNOWN	SYBR	None							15.837	15.8441	0.107058						TRUE	0.233047	TRUE	3	10	Amp		0.979646	N	N	N	79.6736	N
4	A4	FALSE	18s	tu2	UNKNOWN	SYBR	None				1	0.829192	1.20599	15.353	15.2388	0.130215		-0.605332	0.168574	0.0973264	0	TRUE	0.191112	TRUE	3	11	Amp		0.974103	N	N	N	79.6736	N
5	A5	FALSE	18s	tu2	UNKNOWN	SYBR	None				1	0.829192	1.20599	15.2664	15.2388	0.130215		-0.605332	0.168574	0.0973264	0	TRUE	0.191112	TRUE	3	10	Amp		0.961862	N	N	N	79.4391	N
6	A6	FALSE	18s	tu2	UNKNOWN	SYBR	None				1	0.829192	1.20599	15.0969	15.2388	0.130215		-0.605332	0.168574	0.0973264	0	TRUE	0.191112	TRUE	3	10	Amp		0.969652	N	N	N	79.4391	N
7	A7	FALSE	18s	tu3	UNKNOWN	SYBR	None				1	0.854453	1.17034	15.8617	15.8506	0.0926244		0.00647036	0.141565	0.0817327	0	TRUE	0.246723	TRUE	3	10	Amp		0.980097	N	N	N	79.4391	N
8	A8	FALSE	18s	tu3	UNKNOWN	SYBR	None				1	0.854453	1.17034	15.7529	15.8506	0.0926244		0.00647036	0.141565	0.0817327	0	TRUE	0.246723	TRUE	3	10	Amp		0.970447	N	N	N	79.4391	N
9	A9	FALSE	18s	tu3	UNKNOWN	SYBR	None				1	0.854453	1.17034	15.9371	15.8506	0.0926244		0.00647036	0.141565	0.0817327	0	TRUE	0.246723	TRUE	3	10	Amp		0.978913	N	N	N	79.5636	N
10	A10	FALSE	18s	cobll1a1	UNKNOWN	SYBR	None				1	0.657017	1.52203	15.9119	16.154	0.362568		0.309935	0.378043	0.218263	0	TRUE	0.229808	TRUE	3	10	Amp		0.979105	N	N	N	79.6761	N
11	A11	FALSE	18s	cobll1a1	UNKNOWN	SYBR	None				1	0.657017	1.52203	15.9793	16.154	0.362568		0.309935	0.378043	0.218263	0	TRUE	0.229808	TRUE	3	11	Amp		0.972932	N	N	N	79.6761	N
12	A12	FALSE	18s	cobll1a1	UNKNOWN	SYBR	None				1	0.657017	1.52203	16.5709	16.154	0.362568		0.309935	0.378043	0.218263	0	TRUE	0.229808	TRUE	3	12	Amp		0.983758	N	N	N	79.5636	N
13	A13	FALSE	18s	cobll1a2	UNKNOWN	SYBR	None				1	0.861287	1.16105	15.4907	15.5827	0.081245		-0.261362	0.134396	0.0775933	0	TRUE	0.232519	TRUE	3	10	Amp		0.961441	N	N	N	79.4059	N
14	A14	FALSE	18s	cobll1a2	UNKNOWN	SYBR	None				1	0.861287	1.16105	15.6128	15.5827	0.081245		-0.261362	0.134396	0.0775933	0	TRUE	0.232519	TRUE	3	10	Amp		0.978097	N	N	N	79.4059	N
15	A15	FALSE	18s	cobll1a2	UNKNOWN	SYBR	None				1	0.861287	1.16105	15.6447	15.5827	0.081245		-0.261362	0.134396	0.0775933	0	TRUE	0.232519	TRUE	3	10	Amp		0.968378	N	N	N	79.4059	N
16	A16	FALSE	18s	cobll1a3	UNKNOWN	SYBR	None				1	0.874901	1.14299	16.0428	16.0885	0.0548271		0.24443	0.120281	0.069444	0	TRUE	0.23567	TRUE	3	11	Amp		0.977273	N	N	N	79.5181	N
17	A17	FALSE	18s	cobll1a3	UNKNOWN	SYBR	None				1	0.874901	1.14299	16.0735	16.0885	0.0548271		0.24443	0.120281	0.069444	0	TRUE	0.23567	TRUE	3	11	Amp		0.985608	N	N	N	79.6308	N
18	A18	FALSE	18s	cobll1a3	UNKNOWN	SYBR	None				1	0.874901	1.14299	16.1493	16.0885	0.0548271		0.24443	0.120281	0.069444	0	TRUE	0.23567	TRUE	3	11	Amp		0.978413	N	N	N	79.6308	N
121	F1	FALSE	apoa2	tu1	UNKNOWN	SYBR	None							18.2273	18.2125	0.0753306						TRUE	0.233047	TRUE	3	12	Amp		0.947202	N	N	N	83.1585	N
122	F2	FALSE	apoa2	tu1	UNKNOWN	SYBR	None							18.1309	18.2125	0.0753306						TRUE	0.233047	TRUE	3	12	Amp		0.983655	N	N	N	83.1585	N
123	F3	FALSE	apoa2	tu1	UNKNOWN	SYBR	None							18.2793	18.2125	0.0753306						TRUE	0.233047	TRUE	3	13	Amp		0.962834	N	N	N	83.1585	N
124	F4	FALSE	apoa2	tu2	UNKNOWN	SYBR	None				1.40926	1.27368	1.55926	17.0878	17.1123	0.0511169		-1.10026	0.0910365	0.0525599	-0.494933	TRUE	0.191112	TRUE	3	13	Amp		0.967697	N	N	N	83.0461	N
125	F5	FALSE	apoa2	tu2	UNKNOWN	SYBR	None				1.40926	1.27368	1.55926	17.171	17.1123	0.0511169		-1.10026	0.0910365	0.0525599	-0.494933	TRUE	0.191112	TRUE	3	13	Amp		0.968622	N	N	N	82.8101	N
126	F6	FALSE	apoa2	tu2	UNKNOWN	SYBR	None				1.40926	1.27368	1.55926	17.078	17.1123	0.0511169		-1.10026	0.0910365	0.0525599	-0.494933	TRUE	0.191112	TRUE	3	12	Amp		0.97363	N	N	N	82.8101	N
127	F7	FALSE	apoa2	tu3	UNKNOWN	SYBR	None				0.720955	0.586456	0.886301	18.8304	18.691	0.16988		0.478489	0.185833	0.107291	0.472019	TRUE	0.246723	TRUE	3	15	Amp		0.971415	N	N	N	82.6977	N
128	F8	FALSE	apoa2	tu3	UNKNOWN	SYBR	None				0.720955	0.586456	0.886301	18.7408	18.691	0.16988		0.478489	0.185833	0.107291	0.472019	TRUE	0.246723	TRUE	3	12	Amp		0.973483	N	N	N	82.8101	N
129	F9	FALSE	apoa2	tu3	UNKNOWN	SYBR	None				0.720955	0.586456	0.886301	18.5018	18.691	0.16988		0.478489	0.185833	0.107291	0.472019	TRUE	0.246723	TRUE	3	11	Amp		0.973052	N	N	N	83.0491	N
130	F10	FALSE	apoa2	cobll1a1	UNKNOWN	SYBR	None				0.571392	0.505879	0.645388	19.3548	19.3299	0.0796092		1.11738	0.109601	0.063278	0.807448	TRUE	0.229808	TRUE	3	15	Amp		0.976066	N	N	N	83.0491	N
131	F11	FALSE	apoa2	cobll1a1	UNKNOWN	SYBR	None				0.571392	0.505879	0.645388	19.3941	19.3299	0.0796092		1.11738	0.109601	0.063278	0.807448	TRUE	0.229808	TRUE	3	14	Amp		0.9727	N	N	N	83.0491	N
132	F12	FALSE	apoa2	cobll1a1	UNKNOWN	SYBR	None				0.571392	0.505879	0.645388	19.2408	19.3299	0.0796092		1.11738	0.109601	0.063278	0.807448	TRUE	0.229808	TRUE	3	14	Amp		0.976444	N	N	N	83.0491	N
133	F13	FALSE	apoa2	cobll1a2	UNKNOWN	SYBR	None				0.983034	0.883276	1.09406	18.0373	17.9758	0.0600015		-0.236675	0.0963062	0.0556024	0.0246871	TRUE	0.232519	TRUE	3	13	Amp		0.968371	N	N	N	82.7711	N
134	F14	FALSE	apoa2	cobll1a2	UNKNOWN	SYBR	None				0.983034	0.883276	1.09406	17.9174	17.9758	0.0600015		-0.236675	0.0963062	0.0556024	0.0246871	TRUE	0.232519	TRUE	3	13	Amp		0.979532	N	N	N	82.7711	N
135	F15	FALSE	apoa2	cobll1a2	UNKNOWN	SYBR	None				0.983034	0.883276	1.09406	17.9729	17.9758	0.0600015		-0.236675	0.0963062	0.0556024	0.0246871	TRUE	0.232519	TRUE	3	13	Amp		0.98908	N	N	N	82.7711	N
136	F16	FALSE	apoa2	cobll1a3	UNKNOWN	SYBR	None				0.620429	0.56579	0.680346	19.1858	19.1456	0.0347775		0.933091	0.082971	0.0479033	0.688661	TRUE	0.23567	TRUE	3	13	Amp		0.979393	N	N	N	82.8833	N
137	F17	FALSE	apoa2	cobll1a3	UNKNOWN	SYBR	None				0.620429	0.56579	0.680346	19.1261	19.1456	0.0347775		0.933091	0.082971	0.0479033	0.688661	TRUE	0.23567	TRUE	3	14	Amp		0.975719	N	N	N	82.9959	N
138	F18	FALSE	apoa2	cobll1a3	UNKNOWN	SYBR	None				0.620429	0.56579	0.680346	19.1249	19.1456	0.0347775		0.933091	0.082971	0.0479033	0.688661	TRUE	0.23567	TRUE	3	14	Amp		0.977663	N	N	N	82.9959	N
193	I1	FALSE	apoa1b	tu1	UNKNOWN	SYBR	None							17.767	17.7439	0.0292786						TRUE	0.233047	TRUE	3	12	Amp		0.979204	N	N	N	87.5428	N
194	I2	FALSE	apoa1b	tu1	UNKNOWN	SYBR	None							17.7537	17.7439	0.0292786						TRUE	0.233047	TRUE	3	12	Amp		0.983202	N	N	N	87.5428	N
195	I3	FALSE	apoa1b	tu1	UNKNOWN	SYBR	None							17.711	17.7439	0.0292786						TRUE	0.233047	TRUE	3	13	Amp		0.971215	N	N	N	87.4304	N
196	I4	FALSE	apoa1b	tu2	UNKNOWN	SYBR	None				0.887353	0.788667	0.998388	17.321	17.311	0.10199		-0.432912	0.10611	0.0612625	0.17242	TRUE	0.191112	TRUE	3	11	Amp		0.990311	N	N	N	87.4304	N
197	I5	FALSE	apoa1b	tu2	UNKNOWN	SYBR	None				0.887353	0.788667	0.998388	17.4076	17.311	0.10199		-0.432912	0.10611	0.0612625	0.17242	TRUE	0.191112	TRUE	3	11	Amp		0.986856	N	N	N	87.1923	N
198	I6	FALSE	apoa1b	tu2	UNKNOWN	SYBR	None				0.887353	0.788667	0.998388	17.2043	17.311	0.10199		-0.432912	0.10611	0.0612625	0.17242	TRUE	0.191112	TRUE	3	12	Amp		0.980122	N	N	N	87.1923	N
199	I7	FALSE	apoa1b	tu3	UNKNOWN	SYBR	None				0.745031	0.656045	0.846088	18.2962	18.175	0.110671		0.431097	0.114478	0.066094	0.424627	TRUE	0.246723	TRUE	3	12	Amp		0.965881	N	N	N	87.08	N
200	I8	FALSE	apoa1b	tu3	UNKNOWN	SYBR	None				0.745031	0.656045	0.846088	18.0794	18.175	0.110671		0.431097	0.114478	0.066094	0.424627	TRUE	0.246723	TRUE	3	13	Amp		0.978919	N	N	N	87.1923	N
201	I9	FALSE	apoa1b	tu3	UNKNOWN	SYBR	None				0.745031	0.656045	0.846088	18.1493	18.175	0.110671		0.431097	0.114478	0.066094	0.424627	TRUE	0.246723	TRUE	3	12	Amp		0.974619	N	N	N	87.3215	N
202	I10	FALSE	apoa1b	cobll1a1	UNKNOWN	SYBR	None				0.715016	0.656381	0.778889	18.5802	18.5378	0.071225		0.793888	0.077008	0.0444606	0.483953	TRUE	0.229808	TRUE	3	13	Amp		0.930398	N	N	N	87.434	N
203	I11	FALSE	apoa1b	cobll1a1	UNKNOWN	SYBR	None				0.715016	0.656381	0.778889	18.4555	18.5378	0.071225		0.793888	0.077008	0.0444606	0.483953	TRUE	0.229808	TRUE	3	13	Amp		0.968652	N	N	N	87.434	N
204	I12	FALSE	apoa1b	cobll1a1	UNKNOWN	SYBR	None				0.715016	0.656381	0.778889	18.5775	18.5378	0.071225		0.793888	0.077008	0.0444606	0.483953	TRUE	0.229808	TRUE	3	14	Amp		0.946029	N	N	N	87.434	N
205	I13	FALSE	apoa1b	cobll1a2	UNKNOWN	SYBR	None				1.58487	1.40164	1.79205	16.9197	16.8182	0.106626		-0.925726	0.110573	0.0638394	-0.664364	TRUE	0.232519	TRUE	3	12	Amp		0.98444	N	N	N	87.1459	N
206	I14	FALSE	apoa1b	cobll1a2	UNKNOWN	SYBR	None				1.58487	1.40164	1.79205	16.7071	16.8182	0.106626		-0.925726	0.110573	0.0638394	-0.664364	TRUE	0.232519	TRUE	3	11	Amp		0.987601	N	N	N	87.1459	N
207	I15	FALSE	apoa1b	cobll1a2	UNKNOWN	SYBR	None				1.58487	1.40164	1.79205	16.8277	16.8182	0.106626		-0.925726	0.110573	0.0638394	-0.664364	TRUE	0.232519	TRUE	3	12	Amp		0.988482	N	N	N	87.1459	N
208	I16	FALSE	apoa1b	cobll1a3	UNKNOWN	SYBR	None				1.03388	0.97838	1.09254	17.9686	17.9402	0.0401134		0.196355	0.0496621	0.0286724	-0.0480747	TRUE	0.23567	TRUE	3	13	Amp		0.980254	N	N	N	87.258	N
209	I17	FALSE	apoa1b	cobll1a3	UNKNOWN	SYBR	None				1.03388	0.97838	1.09254	17.8943	17.9402	0.0401134		0.196355	0.0496621	0.0286724	-0.0480747	TRUE	0.23567	TRUE	3	13	Amp		0.986904	N	N	N	87.3706	N
210	I18	FALSE	apoa1b	cobll1a3	UNKNOWN	SYBR	None				1.03388	0.97838	1.09254	17.9578	17.9402	0.0401134		0.196355	0.0496621	0.0286724	-0.0480747	TRUE	0.23567	TRUE	3	13	Amp		0.990772	N	N	N	87.3706	N
Analysis Type	Singleplex
Endogenous Control	tu1
RQ Min/Max Confidence Level	95.0
Reference Sample	18s
