# Supplementary material for: Zebrafish cobll1a regulates lipid homeostasis via the RA signaling pathway
Source: Front Cell Dev Biol. 2024 Apr 18;12:1381362. doi: 10.3389/fcell.2024.1381362 (PMC11063382; doi:10.3389/fcell.2024.1381362)
Supplement: Supplementary file 3 [file DataSheet4.ZIP › fig7/apobbíóapoa1a.xls]

## Sheet: Results
Block Type	384-Well Block
Calibration Background is expired	Yes
Calibration Background performed on	09-20-2019
Calibration Pure Dye ABY is expired	Yes
Calibration Pure Dye ABY performed on	09-20-2019
Calibration Pure Dye CY5 is expired	Yes
Calibration Pure Dye CY5 performed on	09-20-2019
Calibration Pure Dye FAM is expired	Yes
Calibration Pure Dye FAM performed on	09-20-2019
Calibration Pure Dye JUN is expired	Yes
Calibration Pure Dye JUN performed on	09-20-2019
Calibration Pure Dye MUSTANG PURPLE is expired	Yes
Calibration Pure Dye MUSTANG PURPLE performed on	09-20-2019
Calibration Pure Dye NED is expired	Yes
Calibration Pure Dye NED performed on	09-20-2019
Calibration Pure Dye ROX is expired	Yes
Calibration Pure Dye ROX performed on	09-20-2019
Calibration Pure Dye SYBR is expired	Yes
Calibration Pure Dye SYBR performed on	09-20-2019
Calibration Pure Dye TAMRA is expired	Yes
Calibration Pure Dye TAMRA performed on	09-20-2019
Calibration Pure Dye VIC is expired	Yes
Calibration Pure Dye VIC performed on	09-20-2019
Calibration ROI is expired	Yes
Calibration ROI performed on	09-20-2019
Calibration Uniformity is expired	Yes
Calibration Uniformity performed on	09-20-2019
Chemistry	SYBR_GREEN
Date Created	2023-11-03 15:01:58 PM CST
Experiment Barcode
Experiment Comment
Experiment File Name	D:\zt\2023-11-03_112149.eds
Experiment Name	2023-11-03_112149
Experiment Run End Time	2023-11-03 13:05:13 PM CST
Experiment Type	Comparative Cт (ΔΔCт)
Instrument Name	272530212
Instrument Serial Number	272530212
Instrument Type	QuantStudio™ 5 System
Passive Reference	ROX
Post-read Stage/Step
Pre-read Stage/Step
Quantification Cycle Method	Ct
Signal Smoothing On	true
Stage where Melt Analysis is performed	Stage3
Stage/ Cycle where Ct Analysis is performed	Stage2, Step2
User Name
Well	Well Position	Omit	Sample Name	Target Name	Task	Reporter	Quencher	Quantity	Quantity Mean	Quantity SD	RQ	RQ Min	RQ Max	CT	Ct Mean	Ct SD	Delta Ct	Delta Ct Mean	Delta Ct SD	Delta Ct SE	Delta Delta Ct	Automatic Ct Threshold	Ct Threshold	Automatic Baseline	Baseline Start	Baseline End	Amp Status	Comments	Cq Conf	CQCONF	EXPFAIL	Tm1	HIGHSD	MTP	Tm2	NOISE	Tm3	OUTLIERRG	Tm4
1	A1	FALSE	18s	tu1	UNKNOWN	SYBR	None							17.6612	18.0546	0.34243						TRUE	0.287318	TRUE	3	15	Amp		0.972506	N	N	79.8998	N	N		Y		N
2	A2	FALSE	18s	tu1	UNKNOWN	SYBR	None							18.2856	18.0546	0.34243						TRUE	0.287318	TRUE	3	15	Amp		0.980985	N	N	80.0129	N	N		N		N
3	A3	FALSE	18s	tu1	UNKNOWN	SYBR	None							18.2169	18.0546	0.34243						TRUE	0.287318	TRUE	3	13	Amp		0.98243	N	N	79.8998	N	N		N		N
4	A4	FALSE	18s	tu2	UNKNOWN	SYBR	None				1	0.679139	1.47245	18.8421	18.7907	0.0633457		0.736144	0.348239	0.201056	0	TRUE	0.385732	TRUE	3	14	Amp		0.974867	N	N	79.6737	N	N		N		N
5	A5	FALSE	18s	tu2	UNKNOWN	SYBR	None				1	0.679139	1.47245	18.72	18.7907	0.0633457		0.736144	0.348239	0.201056	0	TRUE	0.385732	TRUE	3	13	Amp		0.958863	N	N	79.6595	N	N		N		N
6	A6	FALSE	18s	tu2	UNKNOWN	SYBR	None				1	0.679139	1.47245	18.8101	18.7907	0.0633457		0.736144	0.348239	0.201056	0	TRUE	0.385732	TRUE	3	13	Amp		0.960759	N	N	79.5465	N	N		N		N
7	A7	FALSE	18s	tu3	UNKNOWN	SYBR	None				1	0.657994	1.51977	19.0813	19.0541	0.157003		0.999526	0.376707	0.217492	0	TRUE	0.389548	TRUE	3	12	Amp		0.968847	N	N	79.5465	N	N		N		N
8	A8	FALSE	18s	tu3	UNKNOWN	SYBR	None				1	0.657994	1.51977	18.8853	19.0541	0.157003		0.999526	0.376707	0.217492	0	TRUE	0.389548	TRUE	3	13	Amp		0.961684	N	N	79.5465	N	N		N		N
9	A9	FALSE	18s	tu3	UNKNOWN	SYBR	None				1	0.657994	1.51977	19.1958	19.0541	0.157003		0.999526	0.376707	0.217492	0	TRUE	0.389548	TRUE	3	14	Amp		0.955669	N	N	79.6821	N	N		N		N
10	A10	FALSE	18s	coa1	UNKNOWN	SYBR	None				1	0.675072	1.48132	17.5043	17.5081	0.088358		-0.546447	0.353645	0.204177	0	TRUE	0.28277	TRUE	3	12	Amp		0.973306	N	N	79.7952	N	N		N		N
11	A11	FALSE	18s	coa1	UNKNOWN	SYBR	None				1	0.675072	1.48132	17.4217	17.5081	0.088358		-0.546447	0.353645	0.204177	0	TRUE	0.28277	TRUE	3	12	Amp		0.946482	N	N	79.7952	N	N		N		N
12	A12	FALSE	18s	coa1	UNKNOWN	SYBR	None				1	0.675072	1.48132	17.5983	17.5081	0.088358		-0.546447	0.353645	0.204177	0	TRUE	0.28277	TRUE	3	12	Amp		0.979447	N	N	79.7952	N	N		N		N
13	A13	FALSE	18s	coa2	UNKNOWN	SYBR	None				1	0.673	1.48588	17.277	17.2089	0.0988519		-0.84568	0.356412	0.205775	0	TRUE	0.25984	TRUE	3	12	Amp		0.955371	N	N	79.5096	N	N		N		N
14	A14	FALSE	18s	coa2	UNKNOWN	SYBR	None				1	0.673	1.48588	17.2542	17.2089	0.0988519		-0.84568	0.356412	0.205775	0	TRUE	0.25984	TRUE	3	12	Amp		0.97166	N	N	79.5096	N	N		N		N
15	A15	FALSE	18s	coa2	UNKNOWN	SYBR	None				1	0.673	1.48588	17.0955	17.2089	0.0988519		-0.84568	0.356412	0.205775	0	TRUE	0.25984	TRUE	3	11	Amp		0.970656	N	N	79.6223	N	N		N		N
16	A16	FALSE	18s	coa3	UNKNOWN	SYBR	None				1	0.67936	1.47197	18.7984	18.7275	0.0617169		0.672938	0.347947	0.200887	0	TRUE	0.400581	TRUE	3	13	Amp		0.9462	N	N	79.6223	N	N		N		N
17	A17	FALSE	18s	coa3	UNKNOWN	SYBR	None				1	0.67936	1.47197	18.6858	18.7275	0.0617169		0.672938	0.347947	0.200887	0	TRUE	0.400581	TRUE	3	12	Amp		0.966905	N	N	79.7209	N	N		N		N
18	A18	FALSE	18s	coa3	UNKNOWN	SYBR	None				1	0.67936	1.47197	18.6984	18.7275	0.0617169		0.672938	0.347947	0.200887	0	TRUE	0.400581	TRUE	3	11	Amp		0.973851	N	N	79.8336	N	N		N		N
145	G1	FALSE	apobb	tu1	UNKNOWN	SYBR	None							18.8339	18.5967	0.209462						TRUE	0.287318	TRUE	3	15	Amp		0.981613	N	N	82.1612	N	N		N		N
146	G2	FALSE	apobb	tu1	UNKNOWN	SYBR	None							18.5193	18.5967	0.209462						TRUE	0.287318	TRUE	3	14	Amp		0.986017	N	N	82.1612	N	N		N		N
147	G3	FALSE	apobb	tu1	UNKNOWN	SYBR	None							18.437	18.5967	0.209462						TRUE	0.287318	TRUE	3	13	Amp		0.979762	N	N	82.0482	N	N		N		N
148	G4	FALSE	apobb	tu2	UNKNOWN	SYBR	None				0.267455	0.210809	0.339322	21.2746	21.2355	0.04481		2.63878	0.214202	0.123669	1.90263	TRUE	0.385732	TRUE	3	16	Amp		0.984024	N	N	81.9351	N	N		N		N
149	G5	FALSE	apobb	tu2	UNKNOWN	SYBR	None				0.267455	0.210809	0.339322	21.2454	21.2355	0.04481		2.63878	0.214202	0.123669	1.90263	TRUE	0.385732	TRUE	3	16	Amp		0.975623	N	N	81.8062	N	N		N		N
150	G6	FALSE	apobb	tu2	UNKNOWN	SYBR	None				0.267455	0.210809	0.339322	21.1866	21.2355	0.04481		2.63878	0.214202	0.123669	1.90263	TRUE	0.385732	TRUE	3	15	Amp		0.981629	N	N	81.6932	N	N		N		N
151	G7	FALSE	apobb	tu3	UNKNOWN	SYBR	None				1.02613	0.812872	1.29535	19.5689	19.559	0.00965419		0.962306	0.209685	0.121062	-0.03722	TRUE	0.389548	TRUE	3	15	Amp		0.986793	N	N	81.8062	N	N		N		N
152	G8	FALSE	apobb	tu3	UNKNOWN	SYBR	None				1.02613	0.812872	1.29535	19.5587	19.559	0.00965419		0.962306	0.209685	0.121062	-0.03722	TRUE	0.389548	TRUE	3	14	Amp		0.976468	N	N	81.8062	N	N		N		N
153	G9	FALSE	apobb	tu3	UNKNOWN	SYBR	None				1.02613	0.812872	1.29535	19.5496	19.559	0.00965419		0.962306	0.209685	0.121062	-0.03722	TRUE	0.389548	TRUE	3	14	Amp		0.985443	N	N	81.9444	N	N		N		N
154	G10	FALSE	apobb	coa1	UNKNOWN	SYBR	None				0.14187	0.108072	0.186237	21.0056	20.8676	0.126892		2.27091	0.2449	0.141393	2.81736	TRUE	0.28277	TRUE	3	14	Amp		0.976396	N	N	82.0575	N	N		N		N
155	G11	FALSE	apobb	coa1	UNKNOWN	SYBR	None				0.14187	0.108072	0.186237	20.8415	20.8676	0.126892		2.27091	0.2449	0.141393	2.81736	TRUE	0.28277	TRUE	3	15	Amp		0.977143	N	N	82.0575	N	N		N		N
156	G12	FALSE	apobb	coa1	UNKNOWN	SYBR	None				0.14187	0.108072	0.186237	20.7559	20.8676	0.126892		2.27091	0.2449	0.141393	2.81736	TRUE	0.28277	TRUE	3	15	Amp		0.989506	N	N	82.0575	N	N		N		N
157	G13	FALSE	apobb	coa2	UNKNOWN	SYBR	None				1.30926	1.02648	1.66993	17.3719	17.3623	0.0638969		-1.23443	0.218992	0.126435	-0.388749	TRUE	0.25984	TRUE	3	12	Amp		0.987823	N	N	81.8777	N	N		N		N
158	G14	FALSE	apobb	coa2	UNKNOWN	SYBR	None				1.30926	1.02648	1.66993	17.4209	17.3623	0.0638969		-1.23443	0.218992	0.126435	-0.388749	TRUE	0.25984	TRUE	3	12	Amp		0.979354	N	N	81.8777	N	N		N		N
159	G15	FALSE	apobb	coa2	UNKNOWN	SYBR	None				1.30926	1.02648	1.66993	17.2942	17.3623	0.0638969		-1.23443	0.218992	0.126435	-0.388749	TRUE	0.25984	TRUE	3	11	Amp		0.974781	N	N	81.8777	N	N		N		N
160	G16	FALSE	apobb	coa3	UNKNOWN	SYBR	None				1.12226	0.818966	1.53788	19.2856	19.1033	0.191126		0.506529	0.283555	0.163711	-0.166409	TRUE	0.400581	TRUE	3	13	Amp		0.980887	N	N	81.8777	N	N		N		N
161	G17	FALSE	apobb	coa3	UNKNOWN	SYBR	None				1.12226	0.818966	1.53788	19.1198	19.1033	0.191126		0.506529	0.283555	0.163711	-0.166409	TRUE	0.400581	TRUE	3	12	Amp		0.982911	N	N	81.9747	N	N		N		N
162	G18	FALSE	apobb	coa3	UNKNOWN	SYBR	None				1.12226	0.818966	1.53788	18.9044	19.1033	0.191126		0.506529	0.283555	0.163711	-0.166409	TRUE	0.400581	TRUE	3	11	Amp		0.98063	N	N	82.0874	N	N		N		N
169	H1	FALSE	apoala	tu1	UNKNOWN	SYBR	None							19.3759	18.9791	0.379291						TRUE	0.287318	TRUE	3	15	Amp		0.960988	N	N	82.6135	N	N		N		N
170	H2	FALSE	apoala	tu1	UNKNOWN	SYBR	None							18.9412	18.9791	0.379291						TRUE	0.287318	TRUE	3	12	Amp		0.978516	N	N	82.6135	N	N		N		N
171	H3	FALSE	apoala	tu1	UNKNOWN	SYBR	None							18.6201	18.9791	0.379291						TRUE	0.287318	TRUE	3	12	Amp		0.9764	N	N	82.5004	N	N		N		N
172	H4	FALSE	apoala	tu2	UNKNOWN	SYBR	None				0.807008	0.527697	1.23416	20.0512	20.0246	0.0481379		1.04549	0.382333	0.22074	0.309345	TRUE	0.385732	TRUE	3	14	Amp		0.961349	N	N	82.5004	N	N		N		N
173	H5	FALSE	apoala	tu2	UNKNOWN	SYBR	None				0.807008	0.527697	1.23416	19.969	20.0246	0.0481379		1.04549	0.382333	0.22074	0.309345	TRUE	0.385732	TRUE	3	12	Amp		0.975457	N	N	82.3711	N	N		N		N
174	H6	FALSE	apoala	tu2	UNKNOWN	SYBR	None				0.807008	0.527697	1.23416	20.0535	20.0246	0.0481379		1.04549	0.382333	0.22074	0.309345	TRUE	0.385732	TRUE	3	14	Amp		0.965143	N	N	82.2581	N	N		N		N
175	H7	FALSE	apoala	tu3	UNKNOWN	SYBR	None				1.45127	0.91907	2.29163	19.6224	19.4413	0.158689		0.462214	0.411149	0.237377	-0.537312	TRUE	0.389548	TRUE	3	13	Amp		0.971955	N	N	82.2581	N	N		N		N
176	H8	FALSE	apoala	tu3	UNKNOWN	SYBR	None				1.45127	0.91907	2.29163	19.3265	19.4413	0.158689		0.462214	0.411149	0.237377	-0.537312	TRUE	0.389548	TRUE	3	12	Amp		0.972117	N	N	82.2581	N	N		N		N
177	H9	FALSE	apoala	tu3	UNKNOWN	SYBR	None				1.45127	0.91907	2.29163	19.375	19.4413	0.158689		0.462214	0.411149	0.237377	-0.537312	TRUE	0.389548	TRUE	3	14	Amp		0.970291	N	N	82.51	N	N		N		N
178	H10	FALSE	apoala	coa1	UNKNOWN	SYBR	None				6.72499e-05	2.93798e-05	0.000153934	31.9535	32.2927	0.641572		13.3137	0.745303	0.430301	13.8601	TRUE	0.28277	TRUE	3	25	Amp		0.97016	N	N	77.5329	Y	Y	68.8231	N		N
179	H11	FALSE	apoala	coa1	UNKNOWN	SYBR	None				6.72499e-05	2.93798e-05	0.000153934	31.8921	32.2927	0.641572		13.3137	0.745303	0.430301	13.8601	TRUE	0.28277	TRUE	3	25	Amp		0.964795	N	N	77.1936	Y	N		N		N
180	H12	FALSE	apoala	coa1	UNKNOWN	SYBR	None				6.72499e-05	2.93798e-05	0.000153934	33.0327	32.2927	0.641572		13.3137	0.745303	0.430301	13.8601	TRUE	0.28277	TRUE	3	24	Amp		0.974181	N	N	77.1936	Y	N		N		N
181	H13	FALSE	apoala	coa2	UNKNOWN	SYBR	None				1.39829	0.687834	2.84258	17.4049	17.6497	0.513658		-1.32935	0.638519	0.368649	-0.483665	TRUE	0.25984	TRUE	3	12	Amp		0.970362	N	N	82.4416	Y	N		N		N
182	H14	FALSE	apoala	coa2	UNKNOWN	SYBR	None				1.39829	0.687834	2.84258	17.3043	17.6497	0.513658		-1.32935	0.638519	0.368649	-0.483665	TRUE	0.25984	TRUE	3	11	Amp		0.984189	N	N	82.4416	Y	N		N		N
183	H15	FALSE	apoala	coa2	UNKNOWN	SYBR	None				1.39829	0.687834	2.84258	18.24	17.6497	0.513658		-1.32935	0.638519	0.368649	-0.483665	TRUE	0.25984	TRUE	3	13	Amp		0.926575	N	N	82.4416	Y	N		N		N
184	H16	FALSE	apoala	coa3	UNKNOWN	SYBR	None				1.12219	0.726445	1.73351	19.5972	19.4857	0.0965514		0.506627	0.391387	0.225967	-0.166311	TRUE	0.400581	TRUE	3	15	Amp		0.972405	N	N	82.4416	N	N		N		N
185	H17	FALSE	apoala	coa3	UNKNOWN	SYBR	None				1.12219	0.726445	1.73351	19.4304	19.4857	0.0965514		0.506627	0.391387	0.225967	-0.166311	TRUE	0.400581	TRUE	3	13	Amp		0.965241	N	N	82.5382	N	N		N		N
186	H18	FALSE	apoala	coa3	UNKNOWN	SYBR	None				1.12219	0.726445	1.73351	19.4296	19.4857	0.0965514		0.506627	0.391387	0.225967	-0.166311	TRUE	0.400581	TRUE	3	12	Amp		0.97161	N	N	82.6508	N	N		N		N
Analysis Type	Singleplex
Endogenous Control	tu1
RQ Min/Max Confidence Level	95.0
Reference Sample	18s
