# Supplementary material for: Zebrafish cobll1a regulates lipid homeostasis via the RA signaling pathway
Source: Front Cell Dev Biol. 2024 Apr 18;12:1381362. doi: 10.3389/fcell.2024.1381362 (PMC11063382; doi:10.3389/fcell.2024.1381362)
Supplement: Supplementary file 3 [file DataSheet4.ZIP › fig7/apoeaíóapoba.xls]

## Sheet: Results
Block Type	384-Well Block
Calibration Background is expired	Yes
Calibration Background performed on	09-20-2019
Calibration Pure Dye ABY is expired	Yes
Calibration Pure Dye ABY performed on	09-20-2019
Calibration Pure Dye CY5 is expired	Yes
Calibration Pure Dye CY5 performed on	09-20-2019
Calibration Pure Dye FAM is expired	Yes
Calibration Pure Dye FAM performed on	09-20-2019
Calibration Pure Dye JUN is expired	Yes
Calibration Pure Dye JUN performed on	09-20-2019
Calibration Pure Dye MUSTANG PURPLE is expired	Yes
Calibration Pure Dye MUSTANG PURPLE performed on	09-20-2019
Calibration Pure Dye NED is expired	Yes
Calibration Pure Dye NED performed on	09-20-2019
Calibration Pure Dye ROX is expired	Yes
Calibration Pure Dye ROX performed on	09-20-2019
Calibration Pure Dye SYBR is expired	Yes
Calibration Pure Dye SYBR performed on	09-20-2019
Calibration Pure Dye TAMRA is expired	Yes
Calibration Pure Dye TAMRA performed on	09-20-2019
Calibration Pure Dye VIC is expired	Yes
Calibration Pure Dye VIC performed on	09-20-2019
Calibration ROI is expired	Yes
Calibration ROI performed on	09-20-2019
Calibration Uniformity is expired	Yes
Calibration Uniformity performed on	09-20-2019
Chemistry	SYBR_GREEN
Date Created	2023-10-22 22:56:48 PM CST
Experiment Barcode
Experiment Comment
Experiment File Name	D:\LL\2023-10-22_201955.eds
Experiment Name	2023-10-22_201955
Experiment Run End Time	2023-10-22 22:04:19 PM CST
Experiment Type	Comparative Cт (ΔΔCт)
Instrument Name	272530212
Instrument Serial Number	272530212
Instrument Type	QuantStudio™ 5 System
Passive Reference	ROX
Post-read Stage/Step
Pre-read Stage/Step
Quantification Cycle Method	Ct
Signal Smoothing On	true
Stage where Melt Analysis is performed	Stage3
Stage/ Cycle where Ct Analysis is performed	Stage2, Step2
User Name
Well	Well Position	Omit	Sample Name	Target Name	Task	Reporter	Quencher	Quantity	Quantity Mean	Quantity SD	RQ	RQ Min	RQ Max	CT	Ct Mean	Ct SD	Delta Ct	Delta Ct Mean	Delta Ct SD	Delta Ct SE	Delta Delta Ct	Automatic Ct Threshold	Ct Threshold	Automatic Baseline	Baseline Start	Baseline End	Amp Status	Comments	Cq Conf	CQCONF	HIGHSD	MTP	Tm1	Tm2	OUTLIERRG	Tm3	Tm4
1	A1	FALSE	wt1	18s	UNKNOWN	SYBR	None							19.7069	20.2013	0.433805						TRUE	0.650335	TRUE	3	14	Amp		0.985206	N	N	N	78.422		N
2	A2	FALSE	wt1	18s	UNKNOWN	SYBR	None							20.5182	20.2013	0.433805						TRUE	0.650335	TRUE	3	15	Amp		0.962521	N	N	N	78.422		N
3	A3	FALSE	wt1	18s	UNKNOWN	SYBR	None							20.3787	20.2013	0.433805						TRUE	0.650335	TRUE	3	15	Amp		0.977486	N	N	N	78.422		N
4	A4	FALSE	wt2	18s	UNKNOWN	SYBR	None							19.4397	19.5285	0.0882735						TRUE	0.650335	TRUE	3	13	Amp		0.982772	N	N	N	78.309		N
5	A5	FALSE	wt2	18s	UNKNOWN	SYBR	None							19.5298	19.5285	0.0882735						TRUE	0.650335	TRUE	3	12	Amp		0.976725	N	N	N	78.1814		N
6	A6	FALSE	wt2	18s	UNKNOWN	SYBR	None							19.6162	19.5285	0.0882735						TRUE	0.650335	TRUE	3	13	Amp		0.971914	N	N	N	78.0685		N
7	A7	FALSE	wt3	18s	UNKNOWN	SYBR	None							19.6629	19.7121	0.0722176						TRUE	0.650335	TRUE	3	14	Amp		0.966901	N	N	N	77.9556		N
8	A8	FALSE	wt3	18s	UNKNOWN	SYBR	None							19.6784	19.7121	0.0722176						TRUE	0.650335	TRUE	3	14	Amp		0.961265	N	N	N	77.9556		N
9	A9	FALSE	wt3	18s	UNKNOWN	SYBR	None							19.795	19.7121	0.0722176						TRUE	0.650335	TRUE	3	14	Amp		0.957804	N	N	N	78.0898		N
10	A10	FALSE	coa1	18s	UNKNOWN	SYBR	None							19.6773	19.6782	0.00338665						TRUE	0.650335	TRUE	3	13	Amp		0.974889	N	N	N	78.2029		N
11	A11	FALSE	coa1	18s	UNKNOWN	SYBR	None							19.682	19.6782	0.00338665						TRUE	0.650335	TRUE	3	13	Amp		0.961091	N	N	N	78.3159		N
12	A12	FALSE	coa1	18s	UNKNOWN	SYBR	None							19.6754	19.6782	0.00338665						TRUE	0.650335	TRUE	3	14	Amp		0.969854	N	N	N	78.2029		N
13	A13	FALSE	coa2	18s	UNKNOWN	SYBR	None							19.062	19.2051	0.12424						TRUE	0.650335	TRUE	3	12	Amp		0.97868	N	N	N	78.0246		N
14	A14	FALSE	coa2	18s	UNKNOWN	SYBR	None							19.268	19.2051	0.12424						TRUE	0.650335	TRUE	3	12	Amp		0.972938	N	N	N	78.1372		N
15	A15	FALSE	coa2	18s	UNKNOWN	SYBR	None							19.2853	19.2051	0.12424						TRUE	0.650335	TRUE	3	13	Amp		0.96714	N	N	N	78.1372		N
16	A16	FALSE	coa3	18s	UNKNOWN	SYBR	None							18.7635	18.7034	0.102906						TRUE	0.650335	TRUE	3	13	Amp		0.969006	N	N	N	78.1372		N
17	A17	FALSE	coa3	18s	UNKNOWN	SYBR	None							18.7621	18.7034	0.102906						TRUE	0.650335	TRUE	3	13	Amp		0.971708	N	N	N	78.2533		N
18	A18	FALSE	coa3	18s	UNKNOWN	SYBR	None							18.5846	18.7034	0.102906						TRUE	0.650335	TRUE	3	10	Amp		0.978047	N	N	N	78.2533		N
289	M1	FALSE	wt1	apoba	UNKNOWN	SYBR	None				2.84294	1.7378	4.65089	23.1064	23.0719	0.0898013		2.87068	0.443003	0.255768	-1.50738	TRUE	1.30684	TRUE	3	17	Amp		0.968437	N	N	N	78.8741		N
290	M2	FALSE	wt1	apoba	UNKNOWN	SYBR	None				2.84294	1.7378	4.65089	22.97	23.0719	0.0898013		2.87068	0.443003	0.255768	-1.50738	TRUE	1.30684	TRUE	3	13	Amp		0.987471	N	N	N	78.8741		N
291	M3	FALSE	wt1	apoba	UNKNOWN	SYBR	None				2.84294	1.7378	4.65089	23.1394	23.0719	0.0898013		2.87068	0.443003	0.255768	-1.50738	TRUE	1.30684	TRUE	3	14	Amp		0.976114	N	N	N	78.7611		N
292	M4	FALSE	wt2	apoba	UNKNOWN	SYBR	None				1.52463	1.35907	1.71035	23.2726	23.2981	0.0539476		3.7696	0.103453	0.0597287	-0.608456	TRUE	1.30684	TRUE	3	16	Amp		0.973564	N	N	N	78.7611		N
293	M5	FALSE	wt2	apoba	UNKNOWN	SYBR	None				1.52463	1.35907	1.71035	23.3601	23.2981	0.0539476		3.7696	0.103453	0.0597287	-0.608456	TRUE	1.30684	TRUE	3	16	Amp		0.971824	N	N	N	78.5202		N
294	M6	FALSE	wt2	apoba	UNKNOWN	SYBR	None				1.52463	1.35907	1.71035	23.2617	23.2981	0.0539476		3.7696	0.103453	0.0597287	-0.608456	TRUE	1.30684	TRUE	3	17	Amp		0.984804	N	N	N	78.5202		N
295	M7	FALSE	wt3	apoba	UNKNOWN	SYBR	None				1.78669	1.59497	2.00146	23.31	23.2529	0.0722569		3.54077	0.102159	0.0589814	-0.837292	TRUE	1.30684	TRUE	3	18	Amp		0.979223	N	N	N	78.4073		N
296	M8	FALSE	wt3	apoba	UNKNOWN	SYBR	None				1.78669	1.59497	2.00146	23.277	23.2529	0.0722569		3.54077	0.102159	0.0589814	-0.837292	TRUE	1.30684	TRUE	3	15	Amp		0.970586	N	N	N	78.5202		N
297	M9	FALSE	wt3	apoba	UNKNOWN	SYBR	None				1.78669	1.59497	2.00146	23.1717	23.2529	0.0722569		3.54077	0.102159	0.0589814	-0.837292	TRUE	1.30684	TRUE	3	14	Amp		0.978845	N	N	N	78.6551		N
298	M10	FALSE	coa1	apoba	UNKNOWN	SYBR	None				1	0.941179	1.0625	24.0267	24.0563	0.0544548		4.37806	0.0545601	0.0315003	0	TRUE	1.30684	TRUE	3	17	Amp		0.980903	N	N	N	78.7682		N
299	M11	FALSE	coa1	apoba	UNKNOWN	SYBR	None				1	0.941179	1.0625	24.1191	24.0563	0.0544548		4.37806	0.0545601	0.0315003	0	TRUE	1.30684	TRUE	3	18	Amp		0.976842	N	N	N	78.6551		N
300	M12	FALSE	coa1	apoba	UNKNOWN	SYBR	None				1	0.941179	1.0625	24.0231	24.0563	0.0544548		4.37806	0.0545601	0.0315003	0	TRUE	1.30684	TRUE	3	16	Amp		0.980799	N	N	N	78.6551		N
301	M13	FALSE	coa2	apoba	UNKNOWN	SYBR	None				2.42791	2.07431	2.84178	22.291	22.3035	0.0680646		3.09834	0.141663	0.0817889	-1.27971	TRUE	1.30684	TRUE	3	15	Amp		0.979015	N	N	N	78.4752		N
302	M14	FALSE	coa2	apoba	UNKNOWN	SYBR	None				2.42791	2.07431	2.84178	22.2425	22.3035	0.0680646		3.09834	0.141663	0.0817889	-1.27971	TRUE	1.30684	TRUE	3	14	Amp		0.988917	N	N	N	78.4752		N
303	M15	FALSE	coa2	apoba	UNKNOWN	SYBR	None				2.42791	2.07431	2.84178	22.3769	22.3035	0.0680646		3.09834	0.141663	0.0817889	-1.27971	TRUE	1.30684	TRUE	3	14	Amp		0.987408	N	N	N	78.4752		N
304	M16	FALSE	coa3	apoba	UNKNOWN	SYBR	None				1.37561	1.22687	1.54238	22.6259	22.6214	0.00414008		3.91799	0.10299	0.059461	-0.460068	TRUE	1.30684	TRUE	3	14	Amp		0.987106	N	N	N	78.3625		N
305	M17	FALSE	coa3	apoba	UNKNOWN	SYBR	None				1.37561	1.22687	1.54238	22.6204	22.6214	0.00414008		3.91799	0.10299	0.059461	-0.460068	TRUE	1.30684	TRUE	3	14	Amp		0.98593	N	N	N	78.5913		N
306	M18	FALSE	coa3	apoba	UNKNOWN	SYBR	None				1.37561	1.22687	1.54238	22.6179	22.6214	0.00414008		3.91799	0.10299	0.059461	-0.460068	TRUE	1.30684	TRUE	3	14	Amp		0.974562	N	N	N	78.704		N
361	P1	FALSE	wt1	apoea	UNKNOWN	SYBR	None				3.0412	1.41925	6.51674	21.2301	20.858	0.531313		0.656706	0.685916	0.396014	-1.60464	TRUE	0.990942	TRUE	3	14	Amp		0.947588	N	Y	N	81.6995		N
362	P2	FALSE	wt1	apoea	UNKNOWN	SYBR	None				3.0412	1.41925	6.51674	20.2495	20.858	0.531313		0.656706	0.685916	0.396014	-1.60464	TRUE	0.990942	TRUE	3	14	Amp		0.976084	N	Y	N	81.8125		N
363	P3	FALSE	wt1	apoea	UNKNOWN	SYBR	None				3.0412	1.41925	6.51674	21.0943	20.858	0.531313		0.656706	0.685916	0.396014	-1.60464	TRUE	0.990942	TRUE	3	15	Amp		0.939693	N	Y	N	81.5865		N
364	P4	FALSE	wt2	apoea	UNKNOWN	SYBR	None				0.932611	0.778038	1.11789	21.7322	21.8905	0.137139		2.362	0.163093	0.0941616	0.100653	TRUE	0.990942	TRUE	3	17	Amp		0.977324	N	N	N	81.6995		N
365	P5	FALSE	wt2	apoea	UNKNOWN	SYBR	None				0.932611	0.778038	1.11789	21.9704	21.8905	0.137139		2.362	0.163093	0.0941616	0.100653	TRUE	0.990942	TRUE	3	17	Amp		0.973902	N	N	N	81.5692		N
366	P6	FALSE	wt2	apoea	UNKNOWN	SYBR	None				0.932611	0.778038	1.11789	21.969	21.8905	0.137139		2.362	0.163093	0.0941616	0.100653	TRUE	0.990942	TRUE	3	15	Amp		0.962158	N	N	N	81.3433		N
367	P7	FALSE	wt3	apoea	UNKNOWN	SYBR	None				1.731	1.55409	1.92805	21.2296	21.1819	0.0648015		1.46974	0.0970289	0.0560197	-0.791608	TRUE	0.990942	TRUE	3	14	Amp		0.962304	N	N	N	81.3433		N
368	P8	FALSE	wt3	apoea	UNKNOWN	SYBR	None				1.731	1.55409	1.92805	21.208	21.1819	0.0648015		1.46974	0.0970289	0.0560197	-0.791608	TRUE	0.990942	TRUE	3	15	Amp		0.954256	N	N	N	81.4562		N
369	P9	FALSE	wt3	apoea	UNKNOWN	SYBR	None				1.731	1.55409	1.92805	21.1081	21.1819	0.0648015		1.46974	0.0970289	0.0560197	-0.791608	TRUE	0.990942	TRUE	3	14	Amp		0.969884	N	N	N	81.4816		N
370	P10	FALSE	coa1	apoea	UNKNOWN	SYBR	None				1	0.922244	1.08431	21.9867	21.9396	0.0727725		2.26134	0.0728512	0.0420607	0	TRUE	0.990942	TRUE	3	14	Amp		0.972509	N	N	N	81.5947		N
371	P11	FALSE	coa1	apoea	UNKNOWN	SYBR	None				1	0.922244	1.08431	21.9763	21.9396	0.0727725		2.26134	0.0728512	0.0420607	0	TRUE	0.990942	TRUE	3	15	Amp		0.977363	N	N	N	81.5947		N
372	P12	FALSE	coa1	apoea	UNKNOWN	SYBR	None				1	0.922244	1.08431	21.8558	21.9396	0.0727725		2.26134	0.0728512	0.0420607	0	TRUE	0.990942	TRUE	3	15	Amp		0.974429	N	N	N	81.5947		N
373	P13	FALSE	coa2	apoea	UNKNOWN	SYBR	None				2.19423	1.76164	2.73305	20.4888	20.3327	0.153692		1.12763	0.197628	0.1141	-1.13372	TRUE	0.990942	TRUE	3	14	Amp		0.953871	N	N	N	81.2914		N
374	P14	FALSE	coa2	apoea	UNKNOWN	SYBR	None				2.19423	1.76164	2.73305	20.1815	20.3327	0.153692		1.12763	0.197628	0.1141	-1.13372	TRUE	0.990942	TRUE	3	14	Amp		0.984958	N	N	N	81.4041		N
375	P15	FALSE	coa2	apoea	UNKNOWN	SYBR	None				2.19423	1.76164	2.73305	20.328	20.3327	0.153692		1.12763	0.197628	0.1141	-1.13372	TRUE	0.990942	TRUE	3	14	Amp		0.970335	N	N	N	81.4041		N
376	P16	FALSE	coa3	apoea	UNKNOWN	SYBR	None				0.582923	0.494471	0.687198	21.6743	21.7434	0.106524		3.03997	0.148111	0.0855122	0.778622	TRUE	0.990942	TRUE	3	16	Amp		0.969753	N	N	N	81.4041		N
377	P17	FALSE	coa3	apoea	UNKNOWN	SYBR	None				0.582923	0.494471	0.687198	21.6898	21.7434	0.106524		3.03997	0.148111	0.0855122	0.778622	TRUE	0.990942	TRUE	3	16	Amp		0.963153	N	N	N	81.5208		N
378	P18	FALSE	coa3	apoea	UNKNOWN	SYBR	None				0.582923	0.494471	0.687198	21.866	21.7434	0.106524		3.03997	0.148111	0.0855122	0.778622	TRUE	0.990942	TRUE	3	13	Amp		0.977944	N	N	N	81.5208		N
Analysis Type	Singleplex
Endogenous Control	18s
RQ Min/Max Confidence Level	95.0
Reference Sample	coa1
