# Supplementary material for: Zebrafish cobll1a regulates lipid homeostasis via the RA signaling pathway
Source: Front Cell Dev Biol. 2024 Apr 18;12:1381362. doi: 10.3389/fcell.2024.1381362 (PMC11063382; doi:10.3389/fcell.2024.1381362)
Supplement: Supplementary file 3 [file DataSheet4.ZIP › fig7/apoeb.xls]

## Sheet: Results
Block Type	384-Well Block
Calibration Background is expired	Yes
Calibration Background performed on	09-20-2019
Calibration Pure Dye ABY is expired	Yes
Calibration Pure Dye ABY performed on	09-20-2019
Calibration Pure Dye CY5 is expired	Yes
Calibration Pure Dye CY5 performed on	09-20-2019
Calibration Pure Dye FAM is expired	Yes
Calibration Pure Dye FAM performed on	09-20-2019
Calibration Pure Dye JUN is expired	Yes
Calibration Pure Dye JUN performed on	09-20-2019
Calibration Pure Dye MUSTANG PURPLE is expired	Yes
Calibration Pure Dye MUSTANG PURPLE performed on	09-20-2019
Calibration Pure Dye NED is expired	Yes
Calibration Pure Dye NED performed on	09-20-2019
Calibration Pure Dye ROX is expired	Yes
Calibration Pure Dye ROX performed on	09-20-2019
Calibration Pure Dye SYBR is expired	Yes
Calibration Pure Dye SYBR performed on	09-20-2019
Calibration Pure Dye TAMRA is expired	Yes
Calibration Pure Dye TAMRA performed on	09-20-2019
Calibration Pure Dye VIC is expired	Yes
Calibration Pure Dye VIC performed on	09-20-2019
Calibration ROI is expired	Yes
Calibration ROI performed on	09-20-2019
Calibration Uniformity is expired	Yes
Calibration Uniformity performed on	09-20-2019
Chemistry	SYBR_GREEN
Date Created	2023-11-01 19:05:56 PM CST
Experiment Barcode
Experiment Comment
Experiment File Name	D:\zt\2023-11-01_163949.eds
Experiment Name	2023-11-01_163949
Experiment Run End Time	2023-11-01 18:31:11 PM CST
Experiment Type	Comparative Cт (ΔΔCт)
Instrument Name	272530212
Instrument Serial Number	272530212
Instrument Type	QuantStudio™ 5 System
Passive Reference	ROX
Post-read Stage/Step
Pre-read Stage/Step
Quantification Cycle Method	Ct
Signal Smoothing On	true
Stage where Melt Analysis is performed	Stage3
Stage/ Cycle where Ct Analysis is performed	Stage2, Step2
User Name
Well	Well Position	Omit	Sample Name	Target Name	Task	Reporter	Quencher	Quantity	Quantity Mean	Quantity SD	RQ	RQ Min	RQ Max	CT	Ct Mean	Ct SD	Delta Ct	Delta Ct Mean	Delta Ct SD	Delta Ct SE	Delta Delta Ct	Automatic Ct Threshold	Ct Threshold	Automatic Baseline	Baseline Start	Baseline End	Amp Status	Comments	Cq Conf	MTP	OUTLIERRG	Tm1	HIGHSD	Tm2	Tm3	Tm4
193	I1	FALSE	18s	tu1	UNKNOWN	SYBR	None							16.2295	15.8819	0.303652						TRUE	0.312834	TRUE	3	11	Amp		0.976551	N	N	79.7637	N
194	I2	FALSE	18s	tu1	UNKNOWN	SYBR	None							15.6687	15.8819	0.303652						TRUE	0.312834	TRUE	3	10	Amp		0.981417	N	N	79.8767	N
195	I3	FALSE	18s	tu1	UNKNOWN	SYBR	None							15.7474	15.8819	0.303652						TRUE	0.312834	TRUE	3	11	Amp		0.990247	N	N	79.8767	N
196	I4	FALSE	18s	tu2	UNKNOWN	SYBR	None				1	0.692671	1.44369	15.9025	15.7603	0.130441		-0.121555	0.330483	0.190804	0	TRUE	0.290362	TRUE	3	10	Amp		0.982951	N	N	79.6508	N
197	I5	FALSE	18s	tu2	UNKNOWN	SYBR	None				1	0.692671	1.44369	15.6462	15.7603	0.130441		-0.121555	0.330483	0.190804	0	TRUE	0.290362	TRUE	3	11	Amp		0.985942	N	N	79.5206	N
198	I6	FALSE	18s	tu2	UNKNOWN	SYBR	None				1	0.692671	1.44369	15.7322	15.7603	0.130441		-0.121555	0.330483	0.190804	0	TRUE	0.290362	TRUE	3	11	Amp		0.97947	N	N	79.5206	N
199	I7	FALSE	18s	tu3	UNKNOWN	SYBR	None				1	0.601038	1.66379	16.661	16.2655	0.343126		0.383602	0.458192	0.264537	0	TRUE	0.267307	TRUE	3	10	Amp		0.977339	N	N	79.4078	N
200	I8	FALSE	18s	tu3	UNKNOWN	SYBR	None				1	0.601038	1.66379	16.087	16.2655	0.343126		0.383602	0.458192	0.264537	0	TRUE	0.267307	TRUE	3	12	Amp		0.98462	N	N	79.2949	N
201	I9	FALSE	18s	tu3	UNKNOWN	SYBR	None				1	0.601038	1.66379	16.0483	16.2655	0.343126		0.383602	0.458192	0.264537	0	TRUE	0.267307	TRUE	3	11	Amp		0.98477	N	N	79.5533	N
202	I10	FALSE	18s	coa1	UNKNOWN	SYBR	None				1	0.639483	1.56376	16.6654	16.3622	0.264031		0.480347	0.402389	0.232319	0	TRUE	0.362601	TRUE	3	11	Amp		0.958728	N	N	79.5533	N
203	I11	FALSE	18s	coa1	UNKNOWN	SYBR	None				1	0.639483	1.56376	16.2381	16.3622	0.264031		0.480347	0.402389	0.232319	0	TRUE	0.362601	TRUE	3	11	Amp		0.979777	N	N	79.7794	N
204	I12	FALSE	18s	coa1	UNKNOWN	SYBR	None				1	0.639483	1.56376	16.1831	16.3622	0.264031		0.480347	0.402389	0.232319	0	TRUE	0.362601	TRUE	3	11	Amp		0.971065	N	N	79.7794	N
205	I13	FALSE	18s	coa2	UNKNOWN	SYBR	None				1	0.699987	1.4286	15.8849	15.8183	0.104182		-0.0635096	0.321027	0.185345	0	TRUE	0.386521	TRUE	3	11	Amp		0.985823	N	N	79.4618	N
206	I14	FALSE	18s	coa2	UNKNOWN	SYBR	None				1	0.699987	1.4286	15.8719	15.8183	0.104182		-0.0635096	0.321027	0.185345	0	TRUE	0.386521	TRUE	3	9	Amp		0.984409	N	N	79.4618	N
207	I15	FALSE	18s	coa2	UNKNOWN	SYBR	None				1	0.699987	1.4286	15.6983	15.8183	0.104182		-0.0635096	0.321027	0.185345	0	TRUE	0.386521	TRUE	3	8	Amp		0.991033	N	N	79.4618	N
208	I16	FALSE	18s	coa3	UNKNOWN	SYBR	None				1	0.702249	1.424	16.6022	16.5	0.0948573		0.618158	0.318123	0.183668	0	TRUE	0.343735	TRUE	3	10	Amp		0.973883	N	N	79.5742	N
209	I17	FALSE	18s	coa3	UNKNOWN	SYBR	None				1	0.702249	1.424	16.483	16.5	0.0948573		0.618158	0.318123	0.183668	0	TRUE	0.343735	TRUE	3	11	Amp		0.972649	N	N	79.6701	N
210	I18	FALSE	18s	coa3	UNKNOWN	SYBR	None				1	0.702249	1.424	16.4148	16.5	0.0948573		0.618158	0.318123	0.183668	0	TRUE	0.343735	TRUE	3	11	Amp		0.988336	N	N	79.6701	N
217	J1	FALSE	apoeb	tu1	UNKNOWN	SYBR	None							19.3977	19.2523	0.204449						TRUE	0.312834	TRUE	3	14	Amp		0.975731	N	N	83.2646	N
218	J2	FALSE	apoeb	tu1	UNKNOWN	SYBR	None							19.3407	19.2523	0.204449						TRUE	0.312834	TRUE	3	12	Amp		0.970053	N	N	83.1516	N
219	J3	FALSE	apoeb	tu1	UNKNOWN	SYBR	None							19.0185	19.2523	0.204449						TRUE	0.312834	TRUE	3	13	Amp		0.974025	N	N	83.1516	N
220	J4	FALSE	apoeb	tu2	UNKNOWN	SYBR	None				0.790725	0.522303	1.19709	19.769	19.4695	0.312258		0.217196	0.373235	0.215487	0.338751	TRUE	0.290362	TRUE	3	15	Amp		0.985371	N	N	83.1516	N
221	J5	FALSE	apoeb	tu2	UNKNOWN	SYBR	None				0.790725	0.522303	1.19709	19.1459	19.4695	0.312258		0.217196	0.373235	0.215487	0.338751	TRUE	0.290362	TRUE	3	12	Amp		0.989048	N	N	82.9055	N
222	J6	FALSE	apoeb	tu2	UNKNOWN	SYBR	None				0.790725	0.522303	1.19709	19.4936	19.4695	0.312258		0.217196	0.373235	0.215487	0.338751	TRUE	0.290362	TRUE	3	14	Amp		0.975292	N	N	82.9055	N
223	J7	FALSE	apoeb	tu3	UNKNOWN	SYBR	None				1.00531	0.796046	1.26959	19.6408	19.6283	0.048214		0.375961	0.210057	0.121277	-0.00764147	TRUE	0.267307	TRUE	3	14	Amp		0.98794	N	N	82.7927	N
224	J8	FALSE	apoeb	tu3	UNKNOWN	SYBR	None				1.00531	0.796046	1.26959	19.669	19.6283	0.048214		0.375961	0.210057	0.121277	-0.00764147	TRUE	0.267307	TRUE	3	14	Amp		0.969291	N	N	82.9055	N
225	J9	FALSE	apoeb	tu3	UNKNOWN	SYBR	None				1.00531	0.796046	1.26959	19.575	19.6283	0.048214		0.375961	0.210057	0.121277	-0.00764147	TRUE	0.267307	TRUE	3	15	Amp		0.993331	N	N	83.057	N
226	J10	FALSE	apoeb	coa1	UNKNOWN	SYBR	None				0.641751	0.50577	0.81429	20.429	20.3726	0.0642487		1.12026	0.214307	0.12373	0.639915	TRUE	0.362601	TRUE	3	14	Amp		0.967862	N	N	83.057	N
227	J11	FALSE	apoeb	coa1	UNKNOWN	SYBR	None				0.641751	0.50577	0.81429	20.3861	20.3726	0.0642487		1.12026	0.214307	0.12373	0.639915	TRUE	0.362601	TRUE	3	14	Amp		0.974159	N	N	83.057	N
228	J12	FALSE	apoeb	coa1	UNKNOWN	SYBR	None				0.641751	0.50577	0.81429	20.3026	20.3726	0.0642487		1.12026	0.214307	0.12373	0.639915	TRUE	0.362601	TRUE	3	14	Amp		0.986695	N	N	83.057	N
229	J13	FALSE	apoeb	coa2	UNKNOWN	SYBR	None				1.11579	0.860593	1.44667	18.9969	19.0307	0.113275		-0.221581	0.233733	0.134946	-0.158072	TRUE	0.386521	TRUE	3	13	Amp		0.991191	N	N	82.8365	N
230	J14	FALSE	apoeb	coa2	UNKNOWN	SYBR	None				1.11579	0.860593	1.44667	18.9382	19.0307	0.113275		-0.221581	0.233733	0.134946	-0.158072	TRUE	0.386521	TRUE	3	13	Amp		0.984793	N	N	82.8365	N
231	J15	FALSE	apoeb	coa2	UNKNOWN	SYBR	None				1.11579	0.860593	1.44667	19.157	19.0307	0.113275		-0.221581	0.233733	0.134946	-0.158072	TRUE	0.386521	TRUE	3	14	Amp		0.980246	N	N	82.8365	N
232	J16	FALSE	apoeb	coa3	UNKNOWN	SYBR	None				0.707864	0.552412	0.907063	20.4337	20.3689	0.0894593		1.11661	0.223165	0.128844	0.498455	TRUE	0.343735	TRUE	3	14	Amp		0.983264	N	N	82.949	N
233	J17	FALSE	apoeb	coa3	UNKNOWN	SYBR	None				0.707864	0.552412	0.907063	20.2668	20.3689	0.0894593		1.11661	0.223165	0.128844	0.498455	TRUE	0.343735	TRUE	3	14	Amp		0.989451	N	N	83.042	N
234	J18	FALSE	apoeb	coa3	UNKNOWN	SYBR	None				0.707864	0.552412	0.907063	20.4062	20.3689	0.0894593		1.11661	0.223165	0.128844	0.498455	TRUE	0.343735	TRUE	3	14	Amp		0.983708	N	N	83.042	N
Analysis Type	Singleplex
Endogenous Control	tu1
RQ Min/Max Confidence Level	95.0
Reference Sample	18s
