# Supplementary material for: Zebrafish cobll1a regulates lipid homeostasis via the RA signaling pathway
Source: Front Cell Dev Biol. 2024 Apr 18;12:1381362. doi: 10.3389/fcell.2024.1381362 (PMC11063382; doi:10.3389/fcell.2024.1381362)
Supplement: Supplementary file 4 [file DataSheet1.ZIP]

Archive with 12 entries (10 files):
- Supplementary data/figs1/
- Supplementary data/figs1/coa ex2 ╥┼┤1⁄2╝°╢¿TU ┤╞F1-1ú¿1-6ú⌐F1-2ú¿1-3ú⌐ F1-3ú¿1-6ú⌐╨█F1-1ú¿1-6ú⌐F1-2ú¿1-6ú⌐ F1-3ú¿1-6ú⌐ F1-4ú¿1-6ú⌐ F1-5ú¿1-6ú⌐20211204-2.jpg
- Supplementary data/figs1/coa ex2F0 ╝⌠╬▓ TU 101-134ú¿╬▐125  5║┼╝⌠ú⌐TU 70-80ú¿4║┼╝⌠ú⌐ 20211106.jpg
- Supplementary data/figs2/
- Supplementary data/figs2/0002_32322042900417_(93-3)_[M13-47]ú¿line2ú⌐.ab1
- Supplementary data/figs2/0002_32322042900417_(93-3)_[M13-47]ú¿line2ú⌐.seq
- Supplementary data/figs2/0006_32322042900421_(98-2)_[M13-47]ú¿line3ú⌐.ab1
- Supplementary data/figs2/0006_32322042900421_(98-2)_[M13-47]ú¿line3ú⌐.seq
- Supplementary data/figs2/0008_32322042900423_(100-1)_[M13-47]ú¿line1ú⌐.ab1
- Supplementary data/figs2/0008_32322042900423_(100-1)_[M13-47]ú¿line1ú⌐.seq
- Supplementary data/figs2/coa ex2 ╥┼┤1⁄2╝°╢¿TU F1-1ú¿1-6ú⌐F1-2ú¿1-2ú⌐ F1-3ú¿1-6ú⌐ F1-4ú¿1-6ú⌐ F1-5ú¿1-3ú⌐ezra┤┐║╧╫╙╝°╢¿ Line2ú¿1-8ú⌐Line3ú¿1-3ú⌐cobll1b┤┐║╧╫╙╝°╢¿ Line2ú¿1-7ú⌐Line3ú¿1-5ú⌐20211129-2.jpg
- Supplementary data/figs2/cobll1a F-R2╥┼┤1⁄2╨╘╝°╢¿F1-1 2 3ú¿1-9ú⌐F1-4ú¿1-11ú⌐F1-5ú¿1-9ú⌐20211127.jpg
