# Supplementary material for: Zebrafish cobll1a regulates lipid homeostasis via the RA signaling pathway
Source: Front Cell Dev Biol. 2024 Apr 18;12:1381362. doi: 10.3389/fcell.2024.1381362 (PMC11063382; doi:10.3389/fcell.2024.1381362)
Supplement: Supplementary file 4 [file DataSheet1.ZIP › Supplementary data/figs2/0008_32322042900423_(100-1)_[M13-47]ú¿line1ú⌐.seq]

GCCTTCCGGGCAGTGCCAGCTTGCATGCCTGCAGGTCGACGATTTGCATATACTGTATGTGGGACATTTTATATCTGTAAACACGGAATATGAAATGTTTGTTTGTTTGCAGTAAACCAGTTATGGATGTTCTGGTTACGTTGTGTGCACAACATCATCTCGTTCCATCAGATCATGTCATCAAGCTTATTTCCACAAACCAAAACCATGTCAGATTCAAACCCAACTCCATGAATTTGGCTCTCTCGAATTTGAAAAGGTTGTCCTGCAAGTTAAAGGAAGTGACGCCAACAAGAAAAAAACTCATATTCCTGTGGTAAGTTCGATCAAAATCTTGATTATCAGTGTCATTTGAATATAAAGCAATACAGTATTTGTTAAAATTAGTTTCTTTTTCAATATAATTGTTAACATCAATATATTAATTTATTTTAGTGCACTTTCCATTGTAATTAGTTAAAACAAAATAACTATAAATCATTTTATTTACTATTTTAAGTAACTAAATTGGTTTTAGGTTTTAAATCCTACTATCTTGTCCTATAATTTTACCCTAAATGGTAATTACAACATTGTTTTACACAGATTTATTTATTCATTTTGGTAGGTTTGGGCAAATTTCAAGCTTTTCTATTTAAATATCTACTCATTTGTTGCATAATGCCTATTATACCTGAAGTATACAACTTTTCTGACTTTCTTTTAAATGCTACATTATATAGTAGTGGGTCAGTGTTTTGTCAAATCTCTAGAGGATCCCCGGGTACCGAGCTCGAATTCGTAATCATGGTCATAGCTGTTTCCTGTGTGAAATTGTTATCCGCTCACAATTCCACACAACATACGAGCCGGAAGCATAAAGTGTAAAGCCTGGGGTGCCTAATGAGTGAGCTAACTCACATTAATTGCGTTGCGCTCACTGCCCGCTTTCCAGTCGGGAAACCTGTCGTGCCAGCTGCATTAATGAATCGGCCAACGCGCGGGGAGAGGCGGGTTTGCG
