# Supplementary material for: Zebrafish cobll1a regulates lipid homeostasis via the RA signaling pathway
Source: Front Cell Dev Biol. 2024 Apr 18;12:1381362. doi: 10.3389/fcell.2024.1381362 (PMC11063382; doi:10.3389/fcell.2024.1381362)
Supplement: Supplementary file 6 [file DataSheet2.ZIP]

Archive with 17 entries (16 files):
- fig1/2023-11-09_122213.xls
- fig1/╩▒┐╒▒φ┤∩ISH/
- fig1/╩▒┐╒▒φ┤∩ISH/cobll1a    12h  e1_ch00.jpg
- fig1/╩▒┐╒▒φ┤∩ISH/cobll1a    18ss  e1_ch00.jpg
- fig1/╩▒┐╒▒φ┤∩ISH/cobll1a    1cell  e2_ch00.jpg
- fig1/╩▒┐╒▒φ┤∩ISH/cobll1a    2cell  e1_ch00.jpg
- fig1/╩▒┐╒▒φ┤∩ISH/cobll1a    36h e1_ch00.jpg
- fig1/╩▒┐╒▒φ┤∩ISH/cobll1a    72h e2_ch00.jpg
- fig1/╩▒┐╒▒φ┤∩ISH/cobll1a    8cell  e1_ch00.jpg
- fig1/╩▒┐╒▒φ┤∩ISH/cobll1a 24h e3_ch00.jpg
- fig2/2023-11-01_163949.xls
- fig2/cobll1a line2 ┤┐║╧╫╙┼▀╠Ñ╤Θ╓ñtu ┤┐║╧╫╙ 1-5 20230519.jpg
- fig2/cobll1a mutant  5d  2.jpg
- fig2/cobll1a mutant 8╘┬┴Σ  20230715.jpg
- fig2/cobll1a-coa mut e2.jpg
- fig2/cobll1a-WT e3.jpg
- fig2/control  5d  2.jpg
