# Supplementary material for: Zebrafish cobll1a regulates lipid homeostasis via the RA signaling pathway
Source: Front Cell Dev Biol. 2024 Apr 18;12:1381362. doi: 10.3389/fcell.2024.1381362 (PMC11063382; doi:10.3389/fcell.2024.1381362)
Supplement: Supplementary file 6 [file DataSheet2.ZIP › fig1/2023-11-09_122213.xls]

## Sheet: Results
Block Type	384-Well Block
Calibration Background is expired	Yes
Calibration Background performed on	09-20-2019
Calibration Pure Dye ABY is expired	Yes
Calibration Pure Dye ABY performed on	09-20-2019
Calibration Pure Dye CY5 is expired	Yes
Calibration Pure Dye CY5 performed on	09-20-2019
Calibration Pure Dye FAM is expired	Yes
Calibration Pure Dye FAM performed on	09-20-2019
Calibration Pure Dye JUN is expired	Yes
Calibration Pure Dye JUN performed on	09-20-2019
Calibration Pure Dye MUSTANG PURPLE is expired	Yes
Calibration Pure Dye MUSTANG PURPLE performed on	09-20-2019
Calibration Pure Dye NED is expired	Yes
Calibration Pure Dye NED performed on	09-20-2019
Calibration Pure Dye ROX is expired	Yes
Calibration Pure Dye ROX performed on	09-20-2019
Calibration Pure Dye SYBR is expired	Yes
Calibration Pure Dye SYBR performed on	09-20-2019
Calibration Pure Dye TAMRA is expired	Yes
Calibration Pure Dye TAMRA performed on	09-20-2019
Calibration Pure Dye VIC is expired	Yes
Calibration Pure Dye VIC performed on	09-20-2019
Calibration ROI is expired	Yes
Calibration ROI performed on	09-20-2019
Calibration Uniformity is expired	Yes
Calibration Uniformity performed on	09-20-2019
Chemistry	SYBR_GREEN
Date Created	2023-11-09 14:22:31 PM CST
Experiment Barcode
Experiment Comment
Experiment File Name	D:\zt\2023-11-09_122213.eds
Experiment Name	2023-11-09_122213
Experiment Run End Time	2023-11-09 14:08:35 PM CST
Experiment Type	Comparative Cт (ΔΔCт)
Instrument Name	272530212
Instrument Serial Number	272530212
Instrument Type	QuantStudio™ 5 System
Passive Reference	ROX
Post-read Stage/Step
Pre-read Stage/Step
Quantification Cycle Method	Ct
Signal Smoothing On	true
Stage where Melt Analysis is performed	Stage3
Stage/ Cycle where Ct Analysis is performed	Stage2, Step2
User Name
Well	Well Position	Omit	Sample Name	Target Name	Task	Reporter	Quencher	Quantity	Quantity Mean	Quantity SD	RQ	RQ Min	RQ Max	CT	Ct Mean	Ct SD	Delta Ct	Delta Ct Mean	Delta Ct SD	Delta Ct SE	Delta Delta Ct	Automatic Ct Threshold	Ct Threshold	Automatic Baseline	Baseline Start	Baseline End	Amp Status	Comments	Cq Conf	CQCONF	OUTLIERRG	MTP	Tm1	HIGHSD	NOISE	Tm2	Tm3	Tm4
241	K1	FALSE	cobll1a	time	UNKNOWN	SYBR	None							25.5898	24.5841	0.491259						TRUE	0.102669	TRUE	3	22	Amp		0.946771	N	N	N	78.6533	N	N
242	K2	FALSE	cobll1a	time	UNKNOWN	SYBR	None							24.8426	24.5841	0.491259						TRUE	0.102669	TRUE	3	18	Amp		0.975584	N	N	N	78.6533	N	N
243	K3	FALSE	cobll1a	time	UNKNOWN	SYBR	None							24.8261	24.5841	0.491259						TRUE	0.102669	TRUE	3	21	Amp		0.971551	N	N	N	78.6533	N	N
244	K4	FALSE	cobll1a	time	UNKNOWN	SYBR	None							24.7468	24.5841	0.491259						TRUE	0.102669	TRUE	3	21	Amp		0.986414	N	N	Y	78.5409	N	N	83.9343
245	K5	FALSE	cobll1a	time	UNKNOWN	SYBR	None							24.377	24.5841	0.491259						TRUE	0.102669	TRUE	3	20	Amp		0.986718	N	N	Y	78.302	N	N	83.3547
246	K6	FALSE	cobll1a	time	UNKNOWN	SYBR	None							25.0025	24.5841	0.491259						TRUE	0.102669	TRUE	3	22	Amp		0.980838	N	N	N	78.4143	N	N
247	K7	FALSE	cobll1a	time	UNKNOWN	SYBR	None							24.4971	24.5841	0.491259						TRUE	0.102669	TRUE	3	21	Amp		0.967687	N	N	N	83.3547	N	N
248	K8	FALSE	cobll1a	time	UNKNOWN	SYBR	None							24.7656	24.5841	0.491259						TRUE	0.102669	TRUE	3	21	Amp		0.983467	N	N	Y	83.5792	N	N	78.1897
249	K9	FALSE	cobll1a	time	UNKNOWN	SYBR	None							24.1195	24.5841	0.491259						TRUE	0.102669	TRUE	3	21	Amp		0.984026	N	N	Y	83.7137	N	N	78.3193
250	K10	FALSE	cobll1a	time	UNKNOWN	SYBR	None							24.4676	24.5841	0.491259						TRUE	0.102669	TRUE	3	20	Amp		0.986481	N	N	N	78.5441	N	N
251	K11	FALSE	cobll1a	time	UNKNOWN	SYBR	None							24.4823	24.5841	0.491259						TRUE	0.102669	TRUE	3	20	Amp		0.987927	N	N	N	78.5441	N	N
252	K12	FALSE	cobll1a	time	UNKNOWN	SYBR	None							24.3343	24.5841	0.491259						TRUE	0.102669	TRUE	3	20	Amp		0.986341	N	N	N	78.5441	N	N
253	K13	FALSE	cobll1a	time	UNKNOWN	SYBR	None							24.4167	24.5841	0.491259						TRUE	0.102669	TRUE	3	21	Amp		0.977932	N	N	N	78.3723	N	N
254	K14	FALSE	cobll1a	time	UNKNOWN	SYBR	None							24.4515	24.5841	0.491259						TRUE	0.102669	TRUE	3	20	Amp		0.986606	N	N	N	78.4843	N	N
255	K15	FALSE	cobll1a	time	UNKNOWN	SYBR	None							24.4115	24.5841	0.491259						TRUE	0.102669	TRUE	3	21	Amp		0.973421	N	N	N	78.2603	N	N
256	K16	FALSE	cobll1a	time	UNKNOWN	SYBR	None							23.7585	24.5841	0.491259						TRUE	0.102669	TRUE	3	19	Amp		0.983243	N	N	N	78.2603	N	N
257	K17	FALSE	cobll1a	time	UNKNOWN	SYBR	None							24.1065	24.5841	0.491259						TRUE	0.102669	TRUE	3	20	Amp		0.9852	N	N	N	78.4824	N	N
258	K18	FALSE	cobll1a	time	UNKNOWN	SYBR	None							23.2364	24.5841	0.491259						TRUE	0.102669	TRUE	3	19	Amp		0.98489	N	N	Y	78.5944	N	N	84.0831
265	L1	FALSE	cobll1a	time	UNKNOWN	SYBR	None							25.025	24.5841	0.491259						TRUE	0.102669	TRUE	3	21	Amp		0.9462	N	N	N	78.3162	N	N
266	L2	FALSE	cobll1a	time	UNKNOWN	SYBR	None							24.8318	24.5841	0.491259						TRUE	0.102669	TRUE	3	22	Amp		0.967044	N	N	Y	78.6533	N	N	83.9343	71.4621
267	L3	FALSE	cobll1a	time	UNKNOWN	SYBR	None							25.6014	24.5841	0.491259						TRUE	0.102669	TRUE	3	22	Amp		0.928197	N	N	N	83.5972	N	N
268	L4	FALSE	cobll1a	time	UNKNOWN	SYBR	None							25.0557	24.5841	0.491259						TRUE	0.102669	TRUE	3	20	Amp		0.981313	N	N	N	78.6533	N	N
269	L5	FALSE	cobll1a	time	UNKNOWN	SYBR	None							25.19	24.5841	0.491259						TRUE	0.102669	TRUE	3	20	Amp		0.98559	N	N	N	78.4143	N	N
270	L6	FALSE	cobll1a	time	UNKNOWN	SYBR	None							24.6623	24.5841	0.491259						TRUE	0.102669	TRUE	3	22	Amp		0.960839	N	N	N	78.4143	N	N
271	L7	FALSE	cobll1a	time	UNKNOWN	SYBR	None							24.8346	24.5841	0.491259						TRUE	0.102669	TRUE	3	20	Amp		0.982527	N	N	Y	78.1897	N	N	83.4669	70.7792
272	L8	FALSE	cobll1a	time	UNKNOWN	SYBR	None							24.6157	24.5841	0.491259						TRUE	0.102669	TRUE	3	21	Amp		0.975182	N	N	Y	83.3547	N	N	78.1897
273	L9	FALSE	cobll1a	time	UNKNOWN	SYBR	None							25.3826	24.5841	0.491259						TRUE	0.102669	TRUE	3	22	Amp		0.986389	N	N	Y	83.6014	N	N	78.2069
274	L10	FALSE	cobll1a	time	UNKNOWN	SYBR	None							24.5912	24.5841	0.491259						TRUE	0.102669	TRUE	3	20	Amp		0.976357	N	N	Y	83.6014	N	N	78.3193
275	L11	FALSE	cobll1a	time	UNKNOWN	SYBR	None							24.5017	24.5841	0.491259						TRUE	0.102669	TRUE	3	21	Amp		0.978634	N	N	Y	83.6014	N	N	78.0945
276	L12	FALSE	cobll1a	time	UNKNOWN	SYBR	None							24.2157	24.5841	0.491259						TRUE	0.102669	TRUE	3	21	Amp		0.976169	N	N	N	83.6014	N	N
277	L13	FALSE	cobll1a	time	UNKNOWN	SYBR	None							24.0509	24.5841	0.491259						TRUE	0.102669	TRUE	3	19	Amp		0.983396	N	N	N	78.3723	N	N
278	L14	FALSE	cobll1a	time	UNKNOWN	SYBR	None							24.209	24.5841	0.491259						TRUE	0.102669	TRUE	3	19	Amp		0.984748	N	N	N	78.3723	N	N
279	L15	FALSE	cobll1a	time	UNKNOWN	SYBR	None							24.2242	24.5841	0.491259						TRUE	0.102669	TRUE	3	19	Amp		0.979927	N	N	N	78.3723	N	N
280	L16	FALSE	cobll1a	time	UNKNOWN	SYBR	None							24.7603	24.5841	0.491259						TRUE	0.102669	TRUE	3	22	Amp		0.907606	N	N	N	78.1482	N	N
281	L17	FALSE	cobll1a	time	UNKNOWN	SYBR	None							24.9482	24.5841	0.491259						TRUE	0.102669	TRUE	3	20	Amp		0.892872	N	N	N	78.2584	N	N
282	L18	FALSE	cobll1a	time	UNKNOWN	SYBR	None							23.8963	24.5841	0.491259						TRUE	0.102669	TRUE	3	20	Amp		0.972954	N	N	N	78.4824	N	N
289	M1	FALSE	18s	time	UNKNOWN	SYBR	None				1	0.611638	1.63495	21.3134	16.6284	1.77763		0.737269	1.80672	0.350041	0	TRUE	0.102669	TRUE	3	16	Amp		0.972761	N	N	N	79.4398	Y	N
290	M2	FALSE	18s	time	UNKNOWN	SYBR	None				1	0.611638	1.63495	21.4298	16.6284	1.77763		0.737269	1.80672	0.350041	0	TRUE	0.102669	TRUE	3	18	Amp		0.965709	N	N	Y	79.4398	Y	N	74.3835
291	M3	FALSE	18s	time	UNKNOWN	SYBR	None				1	0.611638	1.63495	20.5658	16.6284	1.77763		0.737269	1.80672	0.350041	0	TRUE	0.102669	TRUE	3	17	Amp		0.965003	N	N	N	79.4398	Y	N
292	M4	FALSE	18s	time	UNKNOWN	SYBR	None				1	0.611638	1.63495	19.804	16.6284	1.77763		0.737269	1.80672	0.350041	0	TRUE	0.102669	TRUE	3	15	Amp		0.968166	N	N	N	79.4398	Y	N
293	M5	FALSE	18s	time	UNKNOWN	SYBR	None				1	0.611638	1.63495	19.1144	16.6284	1.77763		0.737269	1.80672	0.350041	0	TRUE	0.102669	TRUE	3	16	Amp		0.980154	N	N	N	79.3125	Y	N
294	M6	FALSE	18s	time	UNKNOWN	SYBR	None				1	0.611638	1.63495	17.7978	16.6284	1.77763		0.737269	1.80672	0.350041	0	TRUE	0.102669	TRUE	3	13	Amp		0.97536	N	N	N	79.2003	Y	N
295	M7	FALSE	18s	time	UNKNOWN	SYBR	None				1	0.611638	1.63495	17.5379	16.6284	1.77763		0.737269	1.80672	0.350041	0	TRUE	0.102669	TRUE	3	13	Amp		0.97305	N	N	N	79.2003	Y	N
296	M8	FALSE	18s	time	UNKNOWN	SYBR	None				1	0.611638	1.63495	17.3766	16.6284	1.77763		0.737269	1.80672	0.350041	0	TRUE	0.102669	TRUE	3	12	Amp		0.98478	N	N	N	79.3125	Y	N
297	M9	FALSE	18s	time	UNKNOWN	SYBR	None				1	0.611638	1.63495	17.5404	16.6284	1.77763		0.737269	1.80672	0.350041	0	TRUE	0.102669	TRUE	3	14	Amp		0.987205	N	N	N	79.4431	Y	N
298	M10	FALSE	18s	time	UNKNOWN	SYBR	None				1	0.611638	1.63495	15.1981	16.6284	1.77763		0.737269	1.80672	0.350041	0	TRUE	0.102669	TRUE	3	11	Amp		0.982644	N	N	N	79.5555	Y	N
299	M11	FALSE	18s	time	UNKNOWN	SYBR	None				1	0.611638	1.63495	15.335	16.6284	1.77763		0.737269	1.80672	0.350041	0	TRUE	0.102669	TRUE	3	12	Amp		0.987767	N	N	N	79.5555	Y	N
300	M12	FALSE	18s	time	UNKNOWN	SYBR	None				1	0.611638	1.63495	15.5289	16.6284	1.77763		0.737269	1.80672	0.350041	0	TRUE	0.102669	TRUE	3	10	Amp		0.992192	N	N	N	79.4431	Y	N
301	M13	FALSE	18s	time	UNKNOWN	SYBR	None				1	0.611638	1.63495	15.8267	16.6284	1.77763		0.737269	1.80672	0.350041	0	TRUE	0.102669	TRUE	3	12	Amp		0.995982	N	N	N	79.2684	Y	N
302	M14	FALSE	18s	time	UNKNOWN	SYBR	None				1	0.611638	1.63495	15.7163	16.6284	1.77763		0.737269	1.80672	0.350041	0	TRUE	0.102669	TRUE	3	12	Amp		0.994502	N	N	N	79.2684	Y	N
303	M15	FALSE	18s	time	UNKNOWN	SYBR	None				1	0.611638	1.63495	15.6652	16.6284	1.77763		0.737269	1.80672	0.350041	0	TRUE	0.102669	TRUE	3	10	Amp		0.983791	N	N	N	79.2684	Y	N
304	M16	FALSE	18s	time	UNKNOWN	SYBR	None				1	0.611638	1.63495	15.1857	16.6284	1.77763		0.737269	1.80672	0.350041	0	TRUE	0.102669	TRUE	3	11	Amp		0.992932	N	N	N	79.2684	Y	N
305	M17	FALSE	18s	time	UNKNOWN	SYBR	None				1	0.611638	1.63495	15.0845	16.6284	1.77763		0.737269	1.80672	0.350041	0	TRUE	0.102669	TRUE	3	12	Amp		0.990147	N	N	N	79.4906	Y	N
306	M18	FALSE	18s	time	UNKNOWN	SYBR	None				1	0.611638	1.63495	14.704	16.6284	1.77763		0.737269	1.80672	0.350041	0	TRUE	0.102669	TRUE	3	12	Amp		0.989384	N	N	N	79.4906	Y	N
313	N1	FALSE	18s	time	UNKNOWN	SYBR	None				1	0.611638	1.63495	16.4368	16.6284	1.77763		0.737269	1.80672	0.350041	0	TRUE	0.102669	TRUE	3	13	Amp		0.940401	N	N	N	79.7769	Y	N
314	N2	FALSE	18s	time	UNKNOWN	SYBR	None				1	0.611638	1.63495	16.212	16.6284	1.77763		0.737269	1.80672	0.350041	0	TRUE	0.102669	TRUE	3	13	Amp		0.970898	N	N	N	79.7769	Y	N
315	N3	FALSE	18s	time	UNKNOWN	SYBR	None				1	0.611638	1.63495	15.4509	16.6284	1.77763		0.737269	1.80672	0.350041	0	TRUE	0.102669	TRUE	3	11	Amp		0.985557	N	N	N	79.6645	Y	N
316	N4	FALSE	18s	time	UNKNOWN	SYBR	None				1	0.611638	1.63495	17.3857	16.6284	1.77763		0.737269	1.80672	0.350041	0	TRUE	0.102669	TRUE	3	15	Amp		0.977897	N	N	N	79.5522	Y	N
317	N5	FALSE	18s	time	UNKNOWN	SYBR	None				1	0.611638	1.63495	16.9679	16.6284	1.77763		0.737269	1.80672	0.350041	0	TRUE	0.102669	TRUE	3	14	Amp		0.989793	N	N	N	79.4248	Y	N
318	N6	FALSE	18s	time	UNKNOWN	SYBR	None				1	0.611638	1.63495	16.7556	16.6284	1.77763		0.737269	1.80672	0.350041	0	TRUE	0.102669	TRUE	3	13	Amp		0.983496	N	N	N	79.3125	Y	N
319	N7	FALSE	18s	time	UNKNOWN	SYBR	None				1	0.611638	1.63495	15.4507	16.6284	1.77763		0.737269	1.80672	0.350041	0	TRUE	0.102669	TRUE	3	12	Amp		0.970761	N	N	N	79.3125	Y	N
320	N8	FALSE	18s	time	UNKNOWN	SYBR	None				1	0.611638	1.63495	15.594	16.6284	1.77763		0.737269	1.80672	0.350041	0	TRUE	0.102669	TRUE	3	12	Amp		0.961765	N	N	N	79.3125	Y	N
321	N9	FALSE	18s	time	UNKNOWN	SYBR	None				1	0.611638	1.63495	14.9244	16.6284	1.77763		0.737269	1.80672	0.350041	0	TRUE	0.102669	TRUE	3	9	Amp		0.972697	N	N	N	79.5555	Y	N
322	N10	FALSE	18s	time	UNKNOWN	SYBR	None				1	0.611638	1.63495	15.6076	16.6284	1.77763		0.737269	1.80672	0.350041	0	TRUE	0.102669	TRUE	3	11	Amp		0.983399	N	N	N	79.5555	Y	N
323	N11	FALSE	18s	time	UNKNOWN	SYBR	None				1	0.611638	1.63495	15.7712	16.6284	1.77763		0.737269	1.80672	0.350041	0	TRUE	0.102669	TRUE	3	12	Amp		0.987472	N	N	N	79.5555	Y	N
324	N12	FALSE	18s	time	UNKNOWN	SYBR	None				1	0.611638	1.63495	15.6245	16.6284	1.77763		0.737269	1.80672	0.350041	0	TRUE	0.102669	TRUE	3	12	Amp		0.982553	N	N	N	79.4431	Y	N
325	N13	FALSE	18s	time	UNKNOWN	SYBR	None				1	0.611638	1.63495	16.4634	16.6284	1.77763		0.737269	1.80672	0.350041	0	TRUE	0.102669	TRUE	3	12	Amp		0.978931	N	N	N	79.2684	Y	N
326	N14	FALSE	18s	time	UNKNOWN	SYBR	None				1	0.611638	1.63495	16.4444	16.6284	1.77763		0.737269	1.80672	0.350041	0	TRUE	0.102669	TRUE	3	12	Amp		0.987781	N	N	N	79.2684	Y	N
327	N15	FALSE	18s	time	UNKNOWN	SYBR	None				1	0.611638	1.63495	16.3898	16.6284	1.77763		0.737269	1.80672	0.350041	0	TRUE	0.102669	TRUE	3	12	Amp		0.992087	N	N	N	79.2684	Y	N
328	N16	FALSE	18s	time	UNKNOWN	SYBR	None				1	0.611638	1.63495	15.7276	16.6284	1.77763		0.737269	1.80672	0.350041	0	TRUE	0.102669	TRUE	3	11	Amp		0.979785	N	N	N	79.3805	Y	N
329	N17	FALSE	18s	time	UNKNOWN	SYBR	None				1	0.611638	1.63495	15.5415	16.6284	1.77763		0.737269	1.80672	0.350041	0	TRUE	0.102669	TRUE	3	11	Amp		0.994595	N	N	N	79.4906	Y	N
330	N18	FALSE	18s	time	UNKNOWN	SYBR	None				1	0.611638	1.63495	15.15	16.6284	1.77763		0.737269	1.80672	0.350041	0	TRUE	0.102669	TRUE	3	9	Amp		0.982234	N	N	N	79.6026	Y	N
Analysis Type	Singleplex
Endogenous Control	图tu1
RQ Min/Max Confidence Level	95.0
Reference Sample	18s
